# Supplementary material for: Molecular mechanisms of resistance to Myzus persicae conferred by the peach Rm2 gene: A multi-omics view
Source: Front Plant Sci. 2022 Oct 5;13:992544. doi: 10.3389/fpls.2022.992544 (PMC9581297; doi:10.3389/fpls.2022.992544)
Supplement: Supplementary file 2 [file Table_1.xlsx]

## Sheet: Supplementary table S1
Supplementary table S1. Full transcriptomic dataset. DEGs were determined using the DeSEQ2 package (R)at the threshold α = 0.05.
Compare	PRUPE_ID	AT_ID	Gene_ID (ordered locus frame)| Uniprot identifier	Protein Name_Gene Name	PANTHER_Family_Subfamily	PANTHER_Protein_Class	Go_database_MF_Complete	Go_database_BP_Complete	Go_database_CC_Complete	Reactome_Pathway	Pathway	Perc_Ident	E	log2FoldChange	padj	Moy_GC	Moy_RC	Moy_GI	Moy_RI	GC1	GC2	GC3	GC4	RC1	RC2	RC3	RC4	GI1	GI2	GI3	GI4	RI1	RI2	RI3	RI4
C_1	PRUPE_1G033700	AT4G24000	ARATH|TAIR=AT4G24000|UniProtKB=Q8VYR4	Cellulose synthase-like protein G2;CSLG2;	CELLULOSE SYNTHASE-LIKE PROTEIN G1-RELATED (PTHR13301:SF160)		transferase activity, transferring glycosyl groups(GO:0016757);cellulose synthase activity(GO:0016759);cellulose synthase (UDP-forming) activity(GO:0016760)	plant-type primary cell wall biogenesis(GO:0009833);cellulose biosynthetic process(GO:0030244);cell wall organization(GO:0071555)	Golgi membrane(GO:0000139);Golgi apparatus(GO:0005794);trans-Golgi network(GO:0005802);plasma membrane(GO:0005886);integral component of membrane(GO:0016021)			34.697	1.7e-151	-3.13226	0.0203	5.50772	2.9407	3.29658	7.48385	5.69444	5.3355	5.56428	5.43666	2.44218	4.10983	2.71009	2.50072	2.83414	3.45128	3.81778	3.08311	7.17756	8.49216	6.28948	7.97619
C_2	PRUPE_1G038100	AT5G61610	ARATH|TAIR=AT5G61610|UniProtKB=F4K3K4	Oleosin family protein;At5g61610;	OLEOSIN FAMILY PROTEIN (PTHR33203:SF28)			lipid storage(GO:0019915);sexual reproduction(GO:0019953)	extracellular region(GO:0005576)			42.105	0.067	-4.48062	0.000465603	7.73693	4.25396	7.61489	6.64253	8.90511	6.7496	9.24874	6.04426	3.63438	4.88649	4.67547	3.81949	7.21565	8.34419	6.36064	8.53906	6.83911	6.58171	7.09644	6.05285
C_3	PRUPE_1G043400	AT3G18470	ARATH|TAIR=AT3G18470|UniProtKB=Q9LS43	Protein PLANT CADMIUM RESISTANCE 7;PCR7;	PROTEIN PLANT CADMIUM RESISTANCE 7 (PTHR15907:SF147)		molecular_function(GO:0003674)	biological_process(GO:0008150)	integral component of membrane(GO:0016021)			54.264	1.21e-42	2.40808	0.0142407	7.3101	9.64572	8.55762	9.66663	6.76646	7.90725	7.1712	7.39549	9.92887	9.31408	9.72364	9.61629	9.16422	7.9707	8.02739	9.06818	10.3577	8.69386	9.70232	9.91268
C_4	PRUPE_1G055400	AT2G01050	ARATH|TAIR=AT2G01050|UniProtKB=Q9SJW1	Zinc ion binding / nucleic acid binding protein;At2g01050;	NUCLEIC ACID BINDING / ZINC ION BINDING PROTEIN-RELATED (PTHR31286:SF41)			biological_process(GO:0008150)	nucleus(GO:0005634)			31.061	5.19e-42	-9.17172	1.08e-06	6.36431	1.9807	6.28511	2.76644	6.52225	6.06215	6.2611	6.61176	2.08185	1.85538	1.8527	2.13288	6.54901	6.1988	6.17956	6.21306	4.20012	2.47158	2.26	2.13406
C_5	PRUPE_1G081200	AT1G29670	ARATH|TAIR=AT1G29670|UniProtKB=Q9C7N4	GDSL esterase/lipase At1g29670;At1g29670;	SUBFAMILY NOT NAMED (PTHR45650:SF29)		hydrolase activity, acting on ester bonds(GO:0016788)	lipid catabolic process(GO:0016042)	extracellular region(GO:0005576);cell wall(GO:0005618);nucleus(GO:0005634);chloroplast thylakoid(GO:0009534);apoplast(GO:0048046)			52.186	5.3e-128	3.50224	0.00389	2.54433	4.65402	4.42255	5.49982	2.42168	2.58467	2.19465	2.97633	4.91001	4.66236	4.50993	4.53378	4.09665	3.41747	5.31378	4.86228	6.25256	5.41046	5.64898	4.68729
C_6	PRUPE_1G096800	AT4G30380	ARATH|TAIR=AT4G30380|UniProtKB=Q9M0C2	Putative EG45-like domain containing protein 1;EGC1;	EG45-LIKE DOMAIN CONTAINING PROTEIN 1-RELATED (PTHR47295:SF2)		molecular_function(GO:0003674)	cellular response to hypoxia(GO:0071456)	extracellular region(GO:0005576);cell wall(GO:0005618)			51.2	1.2e-35	2.91721	2.43e-05	4.60741	7.1683	4.96235	5.72563	3.91861	4.99729	4.74598	4.76774	7.16332	6.71808	7.07907	7.71272	3.93826	5.64998	5.03254	5.22864	5.92435	5.56551	6.13376	5.27888
C_7	PRUPE_1G121000	AT1G78360	ARATH|TAIR=AT1G78360|UniProtKB=F4IA73	Glutathione S-transferase U21;GSTU21;	GLUTATHIONE S-TRANSFERASE U21 (PTHR11260:SF539)		glutathione transferase activity(GO:0004364)	glutathione metabolic process(GO:0006749);toxin catabolic process(GO:0009407)	cytoplasm(GO:0005737)			24.706	1.5	2.27566	0.0239	5.2087	7.21127	5.59724	8.96792	5.10343	5.27925	4.87068	5.58145	8.00323	7.02317	6.69718	7.12149	5.72324	5.40792	5.78942	5.46839	9.59216	8.14252	8.92949	9.20753
C_8	PRUPE_1G149400	AT3G23600	ARATH|Gene=AT3G23600|UniProtKB=Q9LUG8	AT3g23600/MDB19_9;At3g23600;	SUBFAMILY NOT NAMED (PTHR17630:SF86)		hydrolase activity(GO:0016787)		nucleus(GO:0005634);cytoplasm(GO:0005737);cytosol(GO:0005829);plasma membrane(GO:0005886);chloroplast(GO:0009507);apoplast(GO:0048046)			61.475	9.83e-112	1.90842	0.034	6.8419	8.63161	7.96753	11.1073	6.91486	6.90531	6.66695	6.88047	9.02467	8.47314	8.56793	8.46071	8.33971	7.88166	7.83332	7.81543	10.5736	11.6244	10.7135	11.5178
C_9	PRUPE_1G154000	AT3G06035	ARATH|TAIR=AT3G06035|UniProtKB=Q84MC0	Uncharacterized GPI-anchored protein At3g06035;At3g06035;	SUBFAMILY NOT NAMED (PTHR33976:SF8)		molecular_function(GO:0003674)	biological_process(GO:0008150)	cytosol(GO:0005829);plasma membrane(GO:0005886);anchored component of membrane(GO:0031225)			66.851	1.21e-79	2.86488	2.15171e-33	6.79355	9.48843	6.5612	7.13426	6.83065	6.87256	6.72743	6.74355	9.16622	9.56006	9.72449	9.50296	6.42106	6.45891	6.63345	6.73136	7.36005	7.07865	6.89185	7.2065
C_10	PRUPE_1G165600	AT4G33200	ARATH|Gene=AT4G33200|UniProtKB=Q0WPU1	Myosin-15;XI-I;	MYOSIN-15 (PTHR13140:SF781)	G-protein modulator(PC00022);actin binding motor protein(PC00040);cell junction protein(PC00070)	motor activity(GO:0003774);protein binding(GO:0005515);calmodulin binding(GO:0005516);ATP binding(GO:0005524);actin filament binding(GO:0051015)	actin filament organization(GO:0007015);nuclear migration(GO:0007097);actin filament-based movement(GO:0030048);regulation of establishment or maintenance of cell polarity regulating cell shape(GO:2000769)	nucleus(GO:0005634);cytoplasm(GO:0005737);myosin complex(GO:0016459);nuclear membrane(GO:0031965)		Nicotinic acetylcholine receptor signaling pathway->Myosin;;	36.364	0.66	-5.87778	0.000419	3.43021	1.46586	3.18623	1.67624	3.43951	3.56478	3.24899	3.46756	1.45395	1.34707	1.58396	1.47844	2.57531	3.67906	3.42316	3.06737	1.7293	1.95666	1.53997	1.47901
C_11	PRUPE_1G170600	AT3G20580	ARATH|TAIR=AT3G20580|UniProtKB=Q9LJU0	COBRA-like protein 10;COBL10;	COBRA-LIKE PROTEIN 10 (PTHR31052:SF2)			cellulose microfibril organization(GO:0010215)	plasma membrane(GO:0005886);anchored component of membrane(GO:0031225)			45.455	2.2	-8.88915	3.52e-11	6.08753	1.95152	6.24768	2.67684	5.87589	6.28283	6.2082	5.98321	2.05053	1.82884	1.82622	2.10047	6.00372	6.29641	6.40737	6.28322	3.94913	2.43174	2.22485	2.10163
C_12	PRUPE_1G182900	AT5G55480	ARATH|TAIR=AT5G55480|UniProtKB=Q9FJ62	Glycerophosphodiester phosphodiesterase GDPDL4;GDPDL4;	GLYCEROPHOSPHODIESTER PHOSPHODIESTERASE GDPDL4 (PTHR43620:SF11)	esterase(PC00097);ligase(PC00142);phosphodiesterase(PC00185)	glycerophosphodiester phosphodiesterase activity(GO:0008889)	glycerol metabolic process(GO:0006071);lipid metabolic process(GO:0006629);trichome differentiation(GO:0010026);guard cell morphogenesis(GO:0010442);plant-type cell wall cellulose metabolic process(GO:0052541)	plasma membrane(GO:0005886);plasmodesma(GO:0009506);plastid(GO:0009536);integral component of membrane(GO:0016021);anchored component of membrane(GO:0031225);anchored component of plasma membrane(GO:0046658);secretory vesicle(GO:0099503)			26.752	0.85	23.2864	9.26184e-07	1.43031	4.65741	1.42157	6.37817	1.42358	1.41198	1.39389	1.49179	1.60926	8.37731	1.38516	7.25791	1.60936	1.47242	1.14797	1.45654	7.3084	7.69757	1.78103	8.72567
C_13	PRUPE_1G206000	AT2G30695	ARATH|TAIR=AT2G30695|UniProtKB=Q945Q5	At2g30700/T11J7.9;At2g30695;	SUBFAMILY NOT NAMED (PTHR30560:SF5)		peptidyl-prolyl cis-trans isomerase activity(GO:0003755);ribosome binding(GO:0043022);protein folding chaperone(GO:0044183)	protein transport(GO:0015031);protein unfolding(GO:0043335);'de novo' cotranslational protein folding(GO:0051083);chaperone-mediated protein folding(GO:0061077)	peroxisome(GO:0005777);chloroplast(GO:0009507);chloroplast stroma(GO:0009570)			59.88	2.6e-62	1.55083	0.0134	8.16227	9.63814	8.11515	9.14531	8.02324	8.3583	8.20321	8.06431	9.68843	9.87853	9.52803	9.45756	8.36575	7.89682	8.2045	7.99353	9.07981	9.35783	9.15231	8.9913
C_14	PRUPE_1G207700	AT5G43850	ARATH|TAIR=AT5G43850|UniProtKB=Q8H185	1,2-dihydroxy-3-keto-5-methylthiopentene dioxygenase 4;ARD4;	1,2-DIHYDROXY-3-KETO-5-METHYLTHIOPENTENE DIOXYGENASE 4 (PTHR23418:SF4)	oxidoreductase(PC00176)	acireductone dioxygenase [iron(II)-requiring] activity(GO:0010309)	methionine metabolic process(GO:0006555);L-methionine salvage from methylthioadenosine(GO:0019509);oxidation-reduction process(GO:0055114)	nucleus(GO:0005634);cytoplasm(GO:0005737);cytosol(GO:0005829);plasma membrane(GO:0005886)	Metabolism of amino acids and derivatives;Methionine salvage pathway;Metabolism;Metabolism of polyamines;Sulfur amino acid metabolism		64.516	3.7e-07	10.6093	6.21016e-18	1.96934	7.72604	1.96046	7.63615	1.96169	1.9486	1.92822	2.03884	7.79414	7.8177	7.45798	7.83433	2.17271	2.01689	1.65333	1.99892	7.56468	7.60019	7.70563	7.67409
C_15	PRUPE_1G229700	AT2G45550	ARATH|TAIR=AT2G45550|UniProtKB=O64635	Cytochrome P450 76C4;CYP76C4;	CYTOCHROME P450 76C1-RELATED (PTHR24298:SF426)	oxygenase(PC00177)	iron ion binding(GO:0005506);oxidoreductase activity, acting on paired donors, with incorporation or reduction of molecular oxygen, NAD(P)H as one donor, and incorporation of one atom of oxygen(GO:0016709);heme binding(GO:0020037)	oxidation-reduction process(GO:0055114)	chloroplast(GO:0009507);membrane(GO:0016020);integral component of membrane(GO:0016021)			47.233	4.72e-170	-3.82138	2.69e-10	5.75074	2.93336	5.57669	2.62197	5.72748	5.87886	5.6153	5.7813	2.92293	3.06178	2.93778	2.81095	5.56405	5.92732	5.35262	5.46277	3.58902	2.47005	2.27294	2.15586
C_16	PRUPE_1G253300	AT5G14740	ARATH|Gene=AT5G14740|UniProtKB=P42737	Beta carbonic anhydrase 2, chloroplastic;BCA2;	BETA CARBONIC ANHYDRASE 2, CHLOROPLASTIC (PTHR11002:SF56)		carbonate dehydratase activity(GO:0004089);zinc ion binding(GO:0008270)	response to carbon dioxide(GO:0010037);regulation of stomatal movement(GO:0010119);carbon utilization(GO:0015976);defense response to bacterium(GO:0042742)	cytoplasm(GO:0005737);cytosol(GO:0005829);chloroplast(GO:0009507);chloroplast thylakoid membrane(GO:0009535);plastid(GO:0009536);chloroplast stroma(GO:0009570);chloroplast envelope(GO:0009941);apoplast(GO:0048046)			66.667	1.25e-129	1.62879	0.0428	8.07638	9.64773	8.46247	10.4877	7.83946	8.35672	8.23515	7.87419	9.68296	9.50108	9.59726	9.80961	8.45461	8.42027	8.1996	8.7754	10.1156	10.5695	10.4819	10.7837
C_17	PRUPE_1G318400	AT1G68190	ARATH|TAIR=AT1G68190|UniProtKB=Q9C9F4	Putative zinc finger protein At1g68190;At1g68190;	SUBFAMILY NOT NAMED (PTHR31717:SF53)		DNA-binding transcription factor activity(GO:0003700);zinc ion binding(GO:0008270)	regulation of transcription, DNA-templated(GO:0006355)	nucleus(GO:0005634);integral component of membrane(GO:0016021)			40.656	1.12e-59	1.83386	0.0387	5.46084	7.10359	5.44202	6.31026	5.53401	5.49109	5.60408	5.21418	7.14708	6.97193	7.14123	7.15413	5.49939	5.61143	5.31122	5.34605	6.59151	5.26779	6.66647	6.71525
C_18	PRUPE_1G323400	AT4G38620	ARATH|TAIR=AT4G38620|UniProtKB=Q9SZP1	Transcription repressor MYB4;MYB4;	TRANSCRIPTION REPRESSOR MYB4 (PTHR10641:SF741)	DNA binding protein(PC00009);homeodomain transcription factor(PC00119)	DNA binding(GO:0003677);DNA-binding transcription factor activity(GO:0003700);protein binding(GO:0005515);sequence-specific DNA binding(GO:0043565);transcription regulatory region DNA binding(GO:0044212)	response to salicylic acid(GO:0009751);response to jasmonic acid(GO:0009753);response to UV-B(GO:0010224);cell differentiation(GO:0030154);negative regulation of transcription, DNA-templated(GO:0045892);negative regulation of sinapate ester biosynthetic process(GO:1903086);regulation of phenylpropanoid metabolic process(GO:2000762)	nucleus(GO:0005634)			56.796	5.12e-77	1.74847	1.15e-07	8.59242	10.2696	8.34714	9.45932	8.70142	8.58258	8.71266	8.37304	10.4054	10.3024	10.0514	10.3194	8.433	8.13807	8.57511	8.24237	9.37136	9.46404	9.44925	9.55261
C_19	PRUPE_1G327800	AT5G65860	ARATH|Gene=AT5G65860|UniProtKB=Q2V2U9	Ankyrin repeat family protein;At5g65860;	GUANIDINOACETATE N-METHYLTRANSFERASE (PTHR32379:SF1)		S-adenosylmethionine-dependent methyltransferase activity(GO:0008757);protein-arginine N-methyltransferase activity(GO:0016274)	S-adenosylhomocysteine metabolic process(GO:0046498);S-adenosylmethionine metabolic process(GO:0046500)	nucleus(GO:0005634);cytoplasm(GO:0005737)	Metabolism of amino acids and derivatives;Creatine metabolism;Metabolism;Metabolism of polyamines		67.568	1.12e-10	5.98408	6.29495e-11	2.12147	5.87673	2.21091	7.02298	1.84357	2.46145	1.81287	2.36799	5.83185	5.8624	5.9654	5.84728	2.28615	2.13372	2.30763	2.11616	6.5786	7.36664	7.24165	6.90502
C_20	PRUPE_1G328200	AT1G14930	ARATH|TAIR=AT1G14930|UniProtKB=Q96274	Major latex homologue type2;MLP2;	MAJOR LATEX HOMOLOGUE TYPE2 (PTHR31338:SF22)		molecular_function(GO:0003674)	defense response(GO:0006952)	cellular_component(GO:0005575)			45.07	1.27e-42	-2.38576	0.000326609	11.4984	9.16705	11.7893	8.3922	11.6219	11.6112	11.5335	11.2269	8.81743	9.33303	8.87137	9.64637	12.0094	11.7309	11.5494	11.8676	9.35083	7.52118	8.51285	8.18395
C_21	PRUPE_1G365600	AT1G75750	ARATH|Gene=AT1G75750|UniProtKB=P46689	Gibberellin-regulated protein 1;GASA1;	GIBBERELLIN-REGULATED PROTEIN 1-RELATED (PTHR23201:SF48)		protein kinase activity(GO:0004672);ATP binding(GO:0005524)	protein phosphorylation(GO:0006468);response to abscisic acid(GO:0009737);response to gibberellin(GO:0009739);gibberellic acid mediated signaling pathway(GO:0009740);response to brassinosteroid(GO:0009741);unidimensional cell growth(GO:0009826)	extracellular region(GO:0005576);cell wall(GO:0005618);mitochondrion(GO:0005739);plant-type cell wall(GO:0009505);integral component of membrane(GO:0016021)			63.75	1.35e-31	2.96328	3.17e-06	4.39535	7.02842	4.72846	9.34679	4.28414	4.58867	4.51098	4.19762	7.03369	6.93126	6.9534	7.19532	4.38343	4.90945	4.4383	5.18267	8.41551	9.91998	9.08341	9.96827
C_22	PRUPE_1G386800	AT4G31940	ARATH|TAIR=AT4G31940|UniProtKB=Q9SZ46	Cytochrome P450 82C4;CYP82C4;	CYTOCHROME P450 82C2-RELATED (PTHR24298:SF225)	oxygenase(PC00177)	monooxygenase activity(GO:0004497);iron ion binding(GO:0005506);oxidoreductase activity, acting on paired donors, with incorporation or reduction of molecular oxygen, NAD(P)H as one donor, and incorporation of one atom of oxygen(GO:0016709);heme binding(GO:0020037);fraxetin 5-hydroxylase activity(GO:0106144)	response to iron ion(GO:0010039);indole glucosinolate metabolic process(GO:0042343);oxidation-reduction process(GO:0055114);cellular response to iron ion(GO:0071281);sideretin biosynthesis(GO:0106146)	chloroplast(GO:0009507);membrane(GO:0016020);integral component of membrane(GO:0016021)			51.619	2.29e-180	3.58163	9.97e-06	5.83689	9.20272	7.01403	13.1006	5.01572	6.75425	5.75264	5.82495	9.93339	9.06352	8.18423	9.62975	7.72243	6.58304	6.55228	7.19836	12.7175	13.2191	12.8188	13.6472
C_23	PRUPE_1G425100	AT2G23090	ARATH|TAIR=AT2G23090|UniProtKB=O64818	Uncharacterized protein At2g23090;At2g23090;	SUBFAMILY NOT NAMED (PTHR33788:SF13)		molecular_function(GO:0003674)	biological_process(GO:0008150)				79.487	1.71e-43	2.27851	0.00925	3.83922	5.69558	5.02205	6.79759	3.95865	4.31781	3.76558	3.31485	5.89585	5.47951	5.86574	5.54123	4.91302	4.9099	4.43067	5.8346	6.71251	6.87983	6.71671	6.88132
C_24	PRUPE_1G427300	AT4G37370	ARATH|TAIR=AT4G37370|UniProtKB=Q9SZT7	Cytochrome P450, family 81, subfamily D, polypeptide 8;''cytochrome P450;	CYTOCHROME P450, FAMILY 81, SUBFAMILY D, POLYPEPTIDE 2-RELATED (PTHR24298:SF462)	oxygenase(PC00177)	iron ion binding(GO:0005506);oxidoreductase activity, acting on paired donors, with incorporation or reduction of molecular oxygen, NAD(P)H as one donor, and incorporation of one atom of oxygen(GO:0016709);heme binding(GO:0020037)	indole glucosinolate metabolic process(GO:0042343);oxidation-reduction process(GO:0055114);response to karrikin(GO:0080167)	extracellular region(GO:0005576);endoplasmic reticulum(GO:0005783);plasma membrane(GO:0005886);membrane(GO:0016020);integral component of membrane(GO:0016021)			48.431	9.37e-173	4.42396	1.15e-05	2.16318	4.79487	2.30582	4.89425	2.17251	1.94896	1.93296	2.59829	4.8838	4.60078	4.39276	5.30217	2.12593	2.86534	2.24347	1.98853	4.61584	4.16806	5.46423	5.32887
C_25	PRUPE_1G436900	AT1G76640	ARATH|TAIR=AT1G76640|UniProtKB=Q9SRE7	Calcium-binding protein CML39;CML39;	CALCIUM-BINDING PROTEIN CML39 (PTHR10891:SF806)		calcium ion binding(GO:0005509)	biological_process(GO:0008150)	cytoplasm(GO:0005737)			33.333	2.86e-06	2.92529	0.00592	2.67647	4.60582	3.38698	6.90655	2.14645	2.83059	2.66043	3.06841	4.92483	3.92797	4.41263	5.15785	3.35128	3.58712	3.46123	3.14829	7.40205	6.98077	6.71065	6.53274
C_26	PRUPE_1G451700	AT2G20740	ARATH|TAIR=AT2G20740|UniProtKB=Q940P5	Tetraspanin-19;TOM2AH3;	TETRASPANIN-19 (PTHR19282:SF158)		molecular_function(GO:0003674)	biological_process(GO:0008150)	cytoplasm(GO:0005737);vacuolar membrane(GO:0005774);integral component of membrane(GO:0016021)			28.571	8.1e-23	2.12501	8.35e-05	6.65197	8.65217	6.65486	9.06997	6.47788	6.81656	6.65379	6.65965	8.72329	8.59679	8.50473	8.78386	7.0453	6.73907	6.32924	6.50583	8.69763	9.62223	8.75889	9.20114
C_27	PRUPE_1G468100	AT1G52800	ARATH|TAIR=AT1G52800|UniProtKB=Q9C938	2-oxoglutarate (2OG) and Fe(II)-dependent oxygenase superfamily protein;At1g52800;	2-OXOGLUTARATE (2OG) AND FE(II)-DEPENDENT OXYGENASE SUPERFAMILY PROTEIN (PTHR10209:SF613)		metal ion binding(GO:0046872);dioxygenase activity(GO:0051213)	oxidation-reduction process(GO:0055114)	cytoplasm(GO:0005737)			40.968	1.61e-86	2.4115	0.0136	3.94713	5.97035	3.60822	6.34812	3.65496	4.41354	3.52576	4.19426	5.92233	6.19347	5.72265	6.04295	3.6211	3.43506	3.36617	4.01056	6.10758	5.40556	7.26101	6.61834
C_28	PRUPE_1G477800	AT5G25610	ARATH|TAIR=AT5G25610|UniProtKB=Q08298	BURP domain protein RD22;RD22;	BURP DOMAIN PROTEIN RD22 (PTHR31236:SF2)		nutrient reservoir activity(GO:0045735)	response to desiccation(GO:0009269);response to salt stress(GO:0009651);response to abscisic acid(GO:0009737)	extracellular region(GO:0005576);endosome(GO:0005768);Golgi apparatus(GO:0005794);trans-Golgi network(GO:0005802)			49.123	4.9e-73	2.22912	0.0106	11.793	13.9466	12.0654	15.2345	11.2594	12.1192	11.9449	11.8483	14.4493	13.8387	13.6146	13.884	12.2785	11.8854	11.6178	12.4798	15.2021	14.1177	15.7202	15.8979
C_29	PRUPE_1G509800	AT4G08555	ARATH|TAIR=AT4G08555|UniProtKB=Q8GWL6	At4g08555;At4g08555;			molecular_function(GO:0003674)	biological_process(GO:0008150)	cellular_component(GO:0005575)			57.895	0.1	-3.38546	0.0123748	4.57609	2.48367	3.85323	6.58036	4.71467	4.25238	4.37527	4.96205	2.1072	1.8828	2.79953	3.14516	4.17855	3.49296	3.92843	3.81296	7.51685	7.19195	5.41894	6.19371
C_30	PRUPE_1G515700	AT1G35710	ARATH|TAIR=AT1G35710|UniProtKB=Q9LP24	Probable leucine-rich repeat receptor-like protein kinase At1g35710;At1g35710;	SUBFAMILY NOT NAMED (PTHR27000:SF652)		protein serine/threonine kinase activity(GO:0004674);protein binding(GO:0005515);ATP binding(GO:0005524)	protein phosphorylation(GO:0006468)	plasma membrane(GO:0005886);integral component of membrane(GO:0016021)			56.436	8.93e-75	-4.71272	0.00154	7.93302	3.57696	8.72909	4.85714	7.61955	8.26732	7.90628	7.93895	2.64386	2.54772	4.80673	4.30953	9.05661	8.7277	8.79238	8.33965	6.08578	4.26047	4.42576	4.65656
C_31	PRUPE_1G545000	AT3G14470	ARATH|TAIR=AT3G14470|UniProtKB=Q9LRR4	Putative disease resistance RPP13-like protein 1;RPPL1;	DISEASE RESISTANCE RPP13-LIKE PROTEIN 1-RELATED (PTHR23155:SF1071)		protein binding(GO:0005515);ATP binding(GO:0005524);ADP binding(GO:0043531)	defense response(GO:0006952)	extracellular region(GO:0005576)			32.45	1.64e-111	2.611	0.000239	4.16165	6.44754	4.40802	8.17098	4.24024	4.5476	3.51383	4.34491	6.28485	6.6743	6.37524	6.45577	4.70366	4.43239	4.62642	3.86961	7.73417	8.27157	7.72314	8.95504
C_32	PRUPE_1G545600	AT5G64140	ARATH|TAIR=AT5G64140|UniProtKB=P34789	40S ribosomal protein S28-2;RPS28C;	40S RIBOSOMAL PROTEIN S28 (PTHR10769:SF3)	ribosomal protein(PC00202)	mRNA binding(GO:0003729);structural constituent of ribosome(GO:0003735)	ribosomal small subunit assembly(GO:0000028);translation(GO:0006412);maturation of SSU-rRNA(GO:0030490)	cytoplasm(GO:0005737);plastid(GO:0009536);cytosolic ribosome(GO:0022626);cytosolic small ribosomal subunit(GO:0022627)	GTP hydrolysis and joining of the 60S ribosomal subunit;L13a-mediated translational silencing of Ceruloplasmin expression;Metabolism of RNA;SRP-dependent cotranslational protein targeting to membrane;Ribosomal scanning and start codon recognition;Nonsense-Mediated Decay (NMD);Eukaryotic Translation Initiation;Nonsense Mediated Decay (NMD) enhanced by the Exon Junction Complex (EJC);Formation of t…		89.231	3.84e-35	-7.58008	6.93e-08	4.52384	1.60828	4.26443	1.85524	4.29878	4.69708	4.48306	4.61646	1.67738	1.52259	1.52077	1.71236	4.12888	4.29143	4.16091	4.47651	1.96378	1.94448	1.79954	1.71317
C_33	PRUPE_1G547400	AT1G33811	ARATH|TAIR=AT1G33811|UniProtKB=Q8L5Z1	GDSL esterase/lipase At1g33811;At1g33811;	SUBFAMILY NOT NAMED (PTHR45650:SF12)		hydrolase activity, acting on ester bonds(GO:0016788)	lipid catabolic process(GO:0016042)	extracellular region(GO:0005576)			69.377	0	2.07432	9.31012e-05	7.72984	9.69734	7.89693	9.66157	7.43424	7.78576	7.74401	7.95535	9.94249	9.85039	9.27149	9.72498	8.09645	7.43013	7.6677	8.39344	9.90983	9.46857	9.68857	9.57932
C_34	PRUPE_1G548800	AT1G76690	ARATH|TAIR=AT1G76690|UniProtKB=Q8GYB8	12-oxophytodienoate reductase 2;OPR2;	NADPH DEHYDROGENASE 2-RELATED (PTHR22893:SF110)	oxidoreductase(PC00176)	FMN binding(GO:0010181);oxidoreductase activity(GO:0016491);12-oxophytodienoate reductase activity(GO:0016629)	response to wounding(GO:0009611);jasmonic acid biosynthetic process(GO:0009695);oxylipin biosynthetic process(GO:0031408);oxidation-reduction process(GO:0055114)	cytoplasm(GO:0005737);mitochondrion(GO:0005739)			80.22	0	-4.96968	5.84e-22	7.33345	3.29267	7.69018	3.72178	7.23834	7.40568	7.42297	7.26681	3.31015	3.2475	2.86718	3.74584	7.82728	7.61074	7.76106	7.56162	4.94995	2.89541	3.40719	3.63457
C_35	PRUPE_1G548900	AT1G76690	ARATH|TAIR=AT1G76690|UniProtKB=Q8GYB8	12-oxophytodienoate reductase 2;OPR2;	NADPH DEHYDROGENASE 2-RELATED (PTHR22893:SF110)	oxidoreductase(PC00176)	FMN binding(GO:0010181);oxidoreductase activity(GO:0016491);12-oxophytodienoate reductase activity(GO:0016629)	response to wounding(GO:0009611);jasmonic acid biosynthetic process(GO:0009695);oxylipin biosynthetic process(GO:0031408);oxidation-reduction process(GO:0055114)	cytoplasm(GO:0005737);mitochondrion(GO:0005739)			78.022	0	-5.10779	0.00359	3.58753	1.7369	3.72648	2.30325	3.63299	3.66787	3.44036	3.60891	1.92558	1.54656	1.77795	1.6975	3.43109	3.69062	4.06361	3.72062	3.01809	1.88682	1.76805	2.54005
C_36	PRUPE_1G550800	AT5G36930	ARATH|Gene=AT5G36930|UniProtKB=B3H776	Disease resistance protein (TIR-NBS-LRR class) family;MLF18.50;	DISEASE RESISTANCE PROTEIN (TIR-NBS-LRR CLASS) FAMILY (PTHR11017:SF234)		ADP binding(GO:0043531)	signal transduction(GO:0007165)	cytoplasm(GO:0005737);integral component of membrane(GO:0016021)			42.396	2.28e-160	-3.43671	1.83e-43	9.24482	6.00914	9.16223	7.65841	9.13858	9.207	9.19868	9.43504	6.22372	5.78618	5.52323	6.50345	9.22745	9.1775	9.30633	8.93766	7.78239	7.55909	7.60835	7.68382
C_37	PRUPE_1G565100	AT3G23760	ARATH|TAIR=AT3G23760|UniProtKB=Q8L9Q7	Transferring glycosyl group transferase;AT3G23760.1;	TRANSFERRING GLYCOSYL GROUP TRANSFERASE (PTHR33880:SF12)		transferase activity(GO:0016740)	biological_process(GO:0008150)	extracellular region(GO:0005576);vacuole(GO:0005773)			25.581	0.45	-9.11315	2.6e-12	7.05311	2.12873	6.66932	2.91846	7.32816	6.71293	6.93335	7.23798	2.4133	1.93656	1.93371	2.23137	6.4913	6.65632	6.79074	6.73893	4.03043	2.59223	2.36664	2.68452
C_38	PRUPE_1G573700	AT4G28450	ARATH|TAIR=AT4G28450|UniProtKB=Q93VK1	AT4g28450/F20O9_130;At4g28450;	DDB1- AND CUL4-ASSOCIATED FACTOR 13 (PTHR22851:SF0)	RNA binding protein(PC00031)	protein binding(GO:0005515)	maturation of SSU-rRNA from tricistronic rRNA transcript (SSU-rRNA, 5.8S rRNA, LSU-rRNA)(GO:0000462)	nucleus(GO:0005634);nucleolus(GO:0005730);small-subunit processome(GO:0032040);Cul4-RING E3 ubiquitin ligase complex(GO:0080008)	Neddylation;Metabolism of proteins;Major pathway of rRNA processing in the nucleolus and cytosol;Metabolism of RNA;rRNA processing in the nucleus and cytosol;rRNA processing;Post-translational protein modification		77.506	0	-1.47225	1.68674e-05	9.65743	8.25015	9.5934	8.32963	9.7003	9.5498	9.72413	9.6555	8.13413	8.23622	8.32812	8.30213	9.58528	9.58825	9.66054	9.53952	8.43537	8.47413	8.09967	8.30933
C_39	PRUPE_1G586900	AT2G30695	ARATH|TAIR=AT2G30695|UniProtKB=Q945Q5	At2g30700/T11J7.9;At2g30695;	SUBFAMILY NOT NAMED (PTHR30560:SF5)		peptidyl-prolyl cis-trans isomerase activity(GO:0003755);ribosome binding(GO:0043022);protein folding chaperone(GO:0044183)	protein transport(GO:0015031);protein unfolding(GO:0043335);'de novo' cotranslational protein folding(GO:0051083);chaperone-mediated protein folding(GO:0061077)	peroxisome(GO:0005777);chloroplast(GO:0009507);chloroplast stroma(GO:0009570)			39.869	1.05e-30	1.65373	1.04e-05	8.37836	9.96471	8.78976	8.60028	8.32676	8.46308	8.50727	8.21632	10.0099	9.92256	9.95182	9.97454	8.83471	8.63608	8.76362	8.92463	8.88477	8.33175	8.73937	8.44524
C_40	PRUPE_1G588200	AT1G55460	ARATH|TAIR=AT1G55460|UniProtKB=Q9ZVU5	KIN17-like protein;KIN17;	DNA/RNA-BINDING PROTEIN KIN17 (PTHR12805:SF0)		double-stranded DNA binding(GO:0003690);protein binding(GO:0005515);metal ion binding(GO:0046872)	DNA replication(GO:0006260);cellular response to DNA damage stimulus(GO:0006974);cellular response to copper ion starvation(GO:0035874);regulation of developmental growth(GO:0048638)	nucleus(GO:0005634);nuclear speck(GO:0016607)	Metabolism of proteins;Protein methylation;Post-translational protein modification		68.844	0	6.36378	3.03e-23	2.40442	7.10306	2.30021	7.41065	1.98403	1.97116	2.54496	3.11754	7.05214	7.27049	6.98126	7.10833	2.42548	2.26347	1.88797	2.62391	7.12201	7.45699	7.53848	7.52512
C_41	PRUPE_2G004500	AT5G67030	ARATH|TAIR=AT5G67030|UniProtKB=Q9FGC7	Zeaxanthin epoxidase, chloroplastic;ZEP;	ZEAXANTHIN EPOXIDASE, CHLOROPLASTIC (PTHR46496:SF1)		zeaxanthin epoxidase [overall] activity(GO:0009540);FAD binding(GO:0071949)	response to osmotic stress(GO:0006970);response to heat(GO:0009408);response to water deprivation(GO:0009414);abscisic acid biosynthetic process(GO:0009688);response to red light(GO:0010114);sugar mediated signaling pathway(GO:0010182);xanthophyll biosynthetic process(GO:0016123);oxidation-reduction process(GO:0055114)	chloroplast(GO:0009507);plastid(GO:0009536);chloroplast envelope(GO:0009941);membrane(GO:0016020)			54.197	8.2e-159	6.97053	1.37e-05	0.776798	3.06203	0.900896	1.28215	0.774328	0.770162	0.763684	0.799016	3.22006	3.42607	2.80912	2.79288	0.842282	0.791972	0.911343	1.05799	1.14481	1.33462	1.48798	1.16121
C_42	PRUPE_2G004700	AT5G60900	ARATH|TAIR=AT5G60900|UniProtKB=Q39202	G-type lectin S-receptor-like serine/threonine-protein kinase RLK1;RLK1;	G-TYPE LECTIN S-RECEPTOR-LIKE SERINE/THREONINE-PROTEIN KINASE RLK1 (PTHR27002:SF685)		protein serine/threonine kinase activity(GO:0004674)	protein phosphorylation(GO:0006468)	extracellular region(GO:0005576);plasma membrane(GO:0005886)			45.97	0	-5.93625	0.000543	2.764	1.20454	2.87708	1.30552	2.7268	2.91188	2.69749	2.71983	1.24266	1.15702	1.15603	1.26243	3.40236	2.9752	2.70421	2.42657	1.2502	1.3967	1.31228	1.26289
C_43	PRUPE_2G005100	AT2G44480	ARATH|TAIR=AT2G44480|UniProtKB=O64882	Beta-glucosidase 17;BGLU17;	BETA-GLUCOSIDASE 17 (PTHR10353:SF143)		hydrolase activity, hydrolyzing O-glycosyl compounds(GO:0004553);beta-glucosidase activity(GO:0008422);scopolin beta-glucosidase activity(GO:0102483)	carbohydrate metabolic process(GO:0005975)	extracellular region(GO:0005576);nucleus(GO:0005634);chloroplast(GO:0009507);integral component of membrane(GO:0016021)	Digestion and absorption;Digestion of dietary carbohydrate;Digestion		56.042	0	-2.44062	3.24819e-05	9.5726	7.27157	9.94652	7.1764	9.01584	9.94083	9.67188	9.66185	7.52865	7.0155	7.03803	7.5041	9.93186	9.84649	9.89255	10.1152	7.97642	6.40266	7.09865	7.22787
C_44	PRUPE_2G005500	AT3G45140	ARATH|TAIR=AT3G45140|UniProtKB=P38418	Lipoxygenase 2, chloroplastic;LOX2;	LIPOXYGENASE 2, CHLOROPLASTIC (PTHR11771:SF89)	oxygenase(PC00177)	protein binding(GO:0005515);linoleate 13S-lipoxygenase activity(GO:0016165);oxidoreductase activity, acting on single donors with incorporation of molecular oxygen, incorporation of two atoms of oxygen(GO:0016702);metal ion binding(GO:0046872)	response to water deprivation(GO:0009414);response to wounding(GO:0009611);response to bacterium(GO:0009617);response to fungus(GO:0009620);jasmonic acid biosynthetic process(GO:0009695);response to jasmonic acid(GO:0009753);green leaf volatile biosynthetic process(GO:0010597);oxylipin biosynthetic process(GO:0031408);lipid oxidation(GO:0034440);response to other organism(GO:0051707);oxidation-re…	cytoplasm(GO:0005737);cytosol(GO:0005829);chloroplast(GO:0009507);chloroplast thylakoid membrane(GO:0009535);chloroplast stroma(GO:0009570);chloroplast envelope(GO:0009941)	Biosynthesis of E-series 18(R)-resolvins;Synthesis of 12-eicosatetraenoic acid derivatives;Synthesis of 15-eicosatetraenoic acid derivatives;Synthesis of Hepoxilins (HX) and Trioxilins (TrX);Biosynthesis of E-series 18(S)-resolvins;Synthesis of Leukotrienes (LT) and Eoxins (EX);Metabolism of lipids;Biosynthesis of DPAn-3-derived 13-series resolvins;Biosynthesis of aspirin-triggered D-series resol…		58.288	0	2.27521	0.000191	6.495	8.63799	7.37029	9.68664	5.98939	6.47179	6.87152	6.64731	9.07419	8.36959	8.32738	8.7808	7.02534	7.50479	7.65253	7.29849	9.46867	9.40813	9.57286	10.2969
C_45	PRUPE_2G014100	AT3G14470	ARATH|TAIR=AT3G14470|UniProtKB=Q9LRR4	Putative disease resistance RPP13-like protein 1;RPPL1;	DISEASE RESISTANCE RPP13-LIKE PROTEIN 1-RELATED (PTHR23155:SF1071)		protein binding(GO:0005515);ATP binding(GO:0005524);ADP binding(GO:0043531)	defense response(GO:0006952)	extracellular region(GO:0005576)			29.868	5.51e-126	-4.39912	2.01e-07	4.91517	2.30946	4.85082	2.50616	4.99495	4.85232	4.56233	5.25108	2.60459	2.19999	2.19751	2.23576	4.96229	4.79659	4.87017	4.77424	2.94991	2.5367	2.07705	2.46096
C_46	PRUPE_2G016100	AT3G11964	ARATH|TAIR=AT3G11964|UniProtKB=F4J8K6	rRNA biogenesis protein RRP5;RRP5;	PROTEIN RRP5 HOMOLOG (PTHR23270:SF10)	nucleic acid binding(PC00171)		rRNA processing(GO:0006364);embryo sac development(GO:0009553)	nucleus(GO:0005634);nucleolus(GO:0005730);plasma membrane(GO:0005886);small-subunit processome(GO:0032040)	Major pathway of rRNA processing in the nucleolus and cytosol;Metabolism of RNA;rRNA processing in the nucleus and cytosol;rRNA processing		27.174	1.4	5.52967	1.8e-16	2.22875	6.1807	2.17138	4.71716	1.7367	2.70003	2.67871	1.79956	5.94019	6.34298	6.40346	6.03614	2.16948	2.03182	2.25044	2.23376	4.82218	4.94119	4.5052	4.60008
C_47	PRUPE_2G029600	AT5G05980	ARATH|TAIR=AT5G05980|UniProtKB=F4K2A1	Folylpolyglutamate synthase;FPGS1;	FOLYLPOLYGLUTAMATE SYNTHASE, MITOCHONDRIAL (PTHR11136:SF5)	ligase(PC00142)	tetrahydrofolylpolyglutamate synthase activity(GO:0004326)	one-carbon metabolic process(GO:0006730);folic acid-containing compound biosynthetic process(GO:0009396);lignin biosynthetic process(GO:0009809);root meristem growth(GO:0010449);tetrahydrofolylpolyglutamate biosynthetic process(GO:0046901);root development(GO:0048364);root hair elongation(GO:0048767);quiescent center organization(GO:1904961)	cytoplasm(GO:0005737);mitochondrion(GO:0005739);cytosol(GO:0005829);chloroplast stroma(GO:0009570)	Metabolism of vitamins and cofactors;Metabolism;Metabolism of folate and pterines;Metabolism of water-soluble vitamins and cofactors	Tetrahydrofolate biosynthesis->Dihydrofolate synthase;;Formyltetrahydroformate biosynthesis->Dihydrofolate synthase;;;	37.931	0.048	-5.11079	1.19e-06	4.83858	2.04491	4.21569	2.25328	5.09972	4.79295	4.66314	4.79849	2.07464	1.89071	2.09775	2.11653	3.88183	4.71508	4.19452	4.07132	2.84433	2.09677	2.22156	1.85046
C_48	PRUPE_2G043200	AT3G14470	ARATH|TAIR=AT3G14470|UniProtKB=Q9LRR4	Putative disease resistance RPP13-like protein 1;RPPL1;	DISEASE RESISTANCE RPP13-LIKE PROTEIN 1-RELATED (PTHR23155:SF1071)		protein binding(GO:0005515);ATP binding(GO:0005524);ADP binding(GO:0043531)	defense response(GO:0006952)	extracellular region(GO:0005576)			42.171	0	-4.67797	6.62e-23	8.02216	3.94455	7.85742	4.05082	7.97259	8.08528	7.89303	8.13772	4.27518	3.70221	3.7805	4.02029	7.79331	7.88983	7.9668	7.77973	5.33066	3.26675	4.00875	3.59712
C_49	PRUPE_2G045200	AT5G17680	ARATH|EnsemblGenome=AT5G17680|UniProtKB=Q9FN83	Disease resistance protein (TIR-NBS-LRR class);MVA3.30;	DISEASE RESISTANCE PROTEIN (TIR-NBS-LRR CLASS)-RELATED (PTHR11017:SF212)		ADP binding(GO:0043531)	signal transduction(GO:0007165)	chloroplast(GO:0009507)			38.739	7.38e-180	6.57715	3.24148e-23	2.37571	7.12014	2.16641	7.19818	2.38315	1.94554	2.52568	2.64847	7.06472	7.34904	7.07462	6.99218	2.16356	2.23974	1.65828	2.60407	7.28721	7.11454	7.18487	7.20608
C_50	PRUPE_2G046000	AT3G14470	ARATH|TAIR=AT3G14470|UniProtKB=Q9LRR4	Putative disease resistance RPP13-like protein 1;RPPL1;	DISEASE RESISTANCE RPP13-LIKE PROTEIN 1-RELATED (PTHR23155:SF1071)		protein binding(GO:0005515);ATP binding(GO:0005524);ADP binding(GO:0043531)	defense response(GO:0006952)	extracellular region(GO:0005576)			42.389	0	-6.72604	1.03e-05	3.7407	1.54634	4.27891	1.88484	3.78769	4.03122	3.88634	3.25757	1.60881	1.46881	1.46716	1.64055	4.66372	4.29003	4.11307	4.0488	2.32641	1.85187	1.71979	1.64129
C_51	PRUPE_2G054500	AT3G14470	ARATH|TAIR=AT3G14470|UniProtKB=Q9LRR4	Putative disease resistance RPP13-like protein 1;RPPL1;	DISEASE RESISTANCE RPP13-LIKE PROTEIN 1-RELATED (PTHR23155:SF1071)		protein binding(GO:0005515);ATP binding(GO:0005524);ADP binding(GO:0043531)	defense response(GO:0006952)	extracellular region(GO:0005576)			41.865	0	-1.99701	0.000155	9.46428	7.54615	9.40646	7.53547	9.42228	9.26271	9.46241	9.7097	7.80761	7.81737	7.11839	7.44125	9.36027	9.43777	9.61885	9.20894	8.04928	7.12521	7.4154	7.552
C_52	PRUPE_2G057800	AT5G17680	ARATH|EnsemblGenome=AT5G17680|UniProtKB=Q9FN83	Disease resistance protein (TIR-NBS-LRR class);MVA3.30;	DISEASE RESISTANCE PROTEIN (TIR-NBS-LRR CLASS)-RELATED (PTHR11017:SF212)		ADP binding(GO:0043531)	signal transduction(GO:0007165)	chloroplast(GO:0009507)			35.35	3.87e-157	4.10727	1.49806e-10	4.93544	9.05851	5.56378	8.87595	3.72902	6.25466	4.32515	5.43294	9.09834	9.10521	9.26321	8.76729	5.71918	5.96804	5.6957	4.87221	8.81573	8.47418	8.90092	9.31298
C_53	PRUPE_2G081100	AT3G18670	ARATH|EnsemblGenome=AT3G18670|UniProtKB=Q9LSB0	Ankyrin repeat family protein;At3g18670;	ANKYRIN REPEAT FAMILY PROTEIN (PTHR24177:SF33)				cytoplasm(GO:0005737);mitochondrion(GO:0005739);membrane(GO:0016020);integral component of membrane(GO:0016021)			39.152	5.59e-129	-10.2463	7.04294e-09	8.28135	2.33695	7.94699	3.50225	8.22729	8.31104	8.39744	8.18963	2.40538	2.1396	2.3373	2.46551	7.553	8.23557	7.89738	8.10201	5.42058	2.86764	3.03822	2.68257
C_54	PRUPE_2G081200	AT5G04700	ARATH|TAIR=AT5G04700|UniProtKB=Q9LZ27	Ankyrin repeat family protein;T1E3_60;	ANKYRIN REPEAT FAMILY PROTEIN (PTHR24177:SF232)		molecular_function(GO:0003674)	biological_process(GO:0008150)	cytoplasm(GO:0005737);membrane(GO:0016020);integral component of membrane(GO:0016021)			36.073	1.58e-102	-6.44401	2.02e-11	9.18262	3.56837	9.18955	4.28615	9.09512	9.24731	9.30656	9.08147	3.05289	3.83149	4.11207	3.27701	9.29291	9.12246	9.26037	9.08246	6.08326	3.90883	3.60052	3.552
C_55	PRUPE_2G082300	AT5G04700	ARATH|TAIR=AT5G04700|UniProtKB=Q9LZ27	Ankyrin repeat family protein;T1E3_60;	ANKYRIN REPEAT FAMILY PROTEIN (PTHR24177:SF232)		molecular_function(GO:0003674)	biological_process(GO:0008150)	cytoplasm(GO:0005737);membrane(GO:0016020);integral component of membrane(GO:0016021)			38.056	2.63e-113	-6.94624	3.18e-06	3.83032	1.50514	3.66018	1.82533	3.98396	3.89382	3.8715	3.57198	1.56134	1.43533	1.43385	1.59003	3.77091	3.15605	3.84582	3.86793	2.26674	1.78204	1.66185	1.5907
C_56	PRUPE_2G097900	AT5G17580	ARATH|TAIR=AT5G17580|UniProtKB=Q9LF66	BTB/POZ domain-containing protein At5g17580;At5g17580;	SUBFAMILY NOT NAMED (PTHR32370:SF88)			protein ubiquitination(GO:0016567)	nucleus(GO:0005634)			44.673	3.94e-138	2.03721	1.56672e-06	5.70403	7.55487	5.96183	7.04002	5.76098	5.65359	5.52988	5.87168	7.48543	7.54241	7.59797	7.59368	6.39251	5.65606	5.72981	6.06893	7.28417	6.96263	6.73901	7.17426
C_57	PRUPE_2G106400	AT1G09070	ARATH|TAIR=AT1G09070|UniProtKB=O04023	Protein SRC2 homolog;SRC2;	PROTEIN SRC2 HOMOLOG (PTHR32246:SF84)		protein binding(GO:0005515)	protein targeting to vacuole(GO:0006623)	protein storage vacuole(GO:0000326);extracellular region(GO:0005576);endoplasmic reticulum(GO:0005783);endoplasmic reticulum membrane(GO:0005789);plasma membrane(GO:0005886);integral component of membrane(GO:0016021);protein storage vacuole membrane(GO:0032586)			56.522	0.000308	2.29747	0.00124	5.57637	7.7032	5.67119	7.42238	5.0396	5.53085	5.64473	6.09031	7.98549	7.76671	7.66336	7.39724	5.51166	5.9021	5.25732	6.01367	8.03442	6.63276	7.86326	7.15908
C_58	PRUPE_2G120000	AT5G24910	ARATH|TAIR=AT5G24910|UniProtKB=Q93Z79	Cytochrome P450 714A1;CYP714A1;	CYTOCHROME P450 714A1-RELATED (PTHR24282:SF36)	oxygenase(PC00177)	monooxygenase activity(GO:0004497);iron ion binding(GO:0005506);oxidoreductase activity, acting on paired donors, with incorporation or reduction of molecular oxygen(GO:0016705);heme binding(GO:0020037)	oxidation-reduction process(GO:0055114)	endoplasmic reticulum membrane(GO:0005789);integral component of membrane(GO:0016021)	Fatty acids;Signaling by GPCR;Biological oxidations;Metabolism of lipids;Synthesis of Leukotrienes (LT) and Eoxins (EX);G alpha (i) signalling events;GPCR downstream signalling;Arachidonic acid metabolism;Bile acid and bile salt metabolism;Eicosanoids;Phase I - Functionalization of compounds;Endogenous sterols;Synthesis of (16-20)-hydroxyeicosatetraenoic acids (HETE);Synthesis of bile acids and b…		45.094	7.69e-159	3.26545	0.00657	2.23919	4.29096	2.24764	2.86707	2.83929	2.48018	1.78481	1.85248	4.10602	4.16405	4.34139	4.55236	2.15771	2.98835	1.80719	2.0373	3.15776	2.69135	3.22513	2.39403
C_59	PRUPE_2G138900	AT4G08980	ARATH|TAIR=AT4G08980|UniProtKB=Q9ZPE4	F-box protein FBW2;FBW2;	F-BOX PROTEIN FBW2 (PTHR16134:SF23)		protein binding(GO:0005515);ubiquitin protein ligase activity(GO:0061630)	ubiquitin-dependent protein catabolic process(GO:0006511);response to abscisic acid(GO:0009737);posttranscriptional regulation of gene expression(GO:0010608);negative regulation of gene expression(GO:0010629);protein ubiquitination(GO:0016567);SCF-dependent proteasomal ubiquitin-dependent protein catabolic process(GO:0031146)	nucleus(GO:0005634);SCF ubiquitin ligase complex(GO:0019005)			21.93	4.13e-05	5.85935	0.000965	0.968916	2.38192	0.967472	2.46653	0.966684	0.962962	0.957184	0.988834	2.00787	2.55068	2.67306	2.29608	1.02804	0.982497	0.882028	0.977328	2.37436	2.47741	2.71723	2.29712
C_60	PRUPE_2G159300	AT5G12010	ARATH|TAIR=AT5G12010|UniProtKB=Q9LYH2	AT5g12010/F14F18_180;At5g12010;	SUBFAMILY NOT NAMED (PTHR22930:SF183)				nucleus(GO:0005634);vacuolar membrane(GO:0005774);plasma membrane(GO:0005886);chloroplast(GO:0009507)			26.087	0.072	5.1619	0.0237	2.10796	5.2594	1.86136	3.60061	1.73545	2.16136	1.93933	2.59569	2.37151	6.42887	6.06405	6.17317	1.62305	2.5734	1.48299	1.76598	1.63895	3.6483	4.27854	4.83665
C_61	PRUPE_2G161100	AT3G61220	ARATH|EnsemblGenome=AT3G61220|UniProtKB=Q9M2E2	(+)-neomenthol dehydrogenase;SDR1;	(+)-NEOMENTHOL DEHYDROGENASE-RELATED (PTHR43490:SF75)	dehydrogenase(PC00092);reductase(PC00198)	alcohol dehydrogenase (NADP+) activity(GO:0008106);(+)-neomenthol dehydrogenase activity(GO:0047501);(-)-menthol dehydrogenase activity(GO:0047504)	defense response(GO:0006952);oxidation-reduction process(GO:0055114);response to karrikin(GO:0080167)	cytoplasm(GO:0005737);cytosol(GO:0005829);plasma membrane(GO:0005886)	Fatty acid metabolism;Metabolism;Metabolism of lipids;Synthesis of Prostaglandins (PG) and Thromboxanes (TX);Phase I - Functionalization of compounds;Arachidonic acid metabolism;Biological oxidations		61.794	5.12e-131	13.2388	2.5e-26	2.49884	10.4443	2.48936	11.8563	2.48992	2.47473	2.45109	2.57963	10.6909	10.5104	10.1096	10.466	2.73606	2.55408	2.13413	2.53317	11.7258	12.0972	11.4872	12.115
C_62	PRUPE_2G183200	AT4G27950	ARATH|TAIR=AT4G27950|UniProtKB=Q9SUE3	Ethylene-responsive transcription factor CRF4;CRF4;	ETHYLENE-RESPONSIVE TRANSCRIPTION FACTOR CRF4 (PTHR31194:SF60)		DNA binding(GO:0003677);DNA-binding transcription factor activity(GO:0003700);protein binding(GO:0005515)	regulation of transcription, DNA-templated(GO:0006355);cytokinin-activated signaling pathway(GO:0009736);ethylene-activated signaling pathway(GO:0009873);leaf development(GO:0048366)	nucleus(GO:0005634);cytoplasm(GO:0005737)			44.444	1.42e-41	-3.55887	7.3569e-07	6.75679	3.84872	5.12061	3.60935	7.30977	5.5936	6.84705	7.27674	4.3384	4.13724	3.38289	3.53634	4.9996	5.64627	4.49562	5.34093	3.8151	3.37787	3.7065	3.53791
C_63	PRUPE_2G199900	AT2G01050	ARATH|TAIR=AT2G01050|UniProtKB=Q9SJW1	Zinc ion binding / nucleic acid binding protein;At2g01050;	NUCLEIC ACID BINDING / ZINC ION BINDING PROTEIN-RELATED (PTHR31286:SF41)			biological_process(GO:0008150)	nucleus(GO:0005634)			27.727	8.67e-22	12.1344	2.01e-23	2.09517	9.26713	2.08599	7.82836	2.08707	2.07324	2.05169	2.16869	9.2292	9.31803	9.0576	9.46368	2.3105	2.14546	1.76156	2.12644	7.82092	8.32008	7.85538	7.31705
C_64	PRUPE_2G222400	AT1G01340	ARATH|TAIR=AT1G01340|UniProtKB=Q9LNJ0	Probable cyclic nucleotide-gated ion channel 10;CNGC10;	CYCLIC NUCLEOTIDE-GATED ION CHANNEL 10-RELATED (PTHR45651:SF35)		ion channel activity(GO:0005216);calmodulin binding(GO:0005516);cAMP binding(GO:0030552);cGMP binding(GO:0030553)		mitochondrion(GO:0005739);plasma membrane(GO:0005886);integral component of membrane(GO:0016021)			33.065	3.58e-10	2.60984	0.000792	3.69789	5.75887	3.35447	4.60932	3.17087	3.70658	3.89142	4.02269	6.04157	5.4447	5.47873	6.07046	3.39984	3.23021	2.94917	3.83867	4.83447	4.12513	5.2227	4.25499
C_65	PRUPE_2G222500	AT5G53130	ARATH|TAIR=AT5G53130|UniProtKB=O65717	Cyclic nucleotide-gated ion channel 1;CNGC1;	CYCLIC NUCLEOTIDE-GATED ION CHANNEL 1 (PTHR45651:SF5)		ion channel activity(GO:0005216);intracellular cyclic nucleotide activated cation channel activity(GO:0005221);inward rectifier potassium channel activity(GO:0005242);calmodulin binding(GO:0005516);cAMP binding(GO:0030552);cGMP binding(GO:0030553)	potassium ion transport(GO:0006813);calcium ion transport(GO:0006816)	nucleus(GO:0005634);plasma membrane(GO:0005886);integral component of membrane(GO:0016021)			39.773	3.62e-112	-1.75054	0.00165	8.97314	7.29924	8.3673	7.06985	9.09897	8.70967	9.12071	8.96319	7.77214	6.91788	7.14204	7.36492	8.2371	8.41203	8.46085	8.35924	7.21012	6.78759	7.21836	7.06334
C_66	PRUPE_2G222900	AT5G53130	ARATH|TAIR=AT5G53130|UniProtKB=O65717	Cyclic nucleotide-gated ion channel 1;CNGC1;	CYCLIC NUCLEOTIDE-GATED ION CHANNEL 1 (PTHR45651:SF5)		ion channel activity(GO:0005216);intracellular cyclic nucleotide activated cation channel activity(GO:0005221);inward rectifier potassium channel activity(GO:0005242);calmodulin binding(GO:0005516);cAMP binding(GO:0030552);cGMP binding(GO:0030553)	potassium ion transport(GO:0006813);calcium ion transport(GO:0006816)	nucleus(GO:0005634);plasma membrane(GO:0005886);integral component of membrane(GO:0016021)			40.695	6.99e-77	7.17306	5.3e-07	1.70772	4.9484	1.69945	6.2878	1.63636	1.62565	1.60896	1.95992	5.19531	5.07643	4.47947	5.04239	1.80855	1.6815	1.38322	1.92451	6.03464	6.37735	6.45594	6.28327
C_67	PRUPE_2G223600	AT5G53130	ARATH|TAIR=AT5G53130|UniProtKB=O65717	Cyclic nucleotide-gated ion channel 1;CNGC1;	CYCLIC NUCLEOTIDE-GATED ION CHANNEL 1 (PTHR45651:SF5)		ion channel activity(GO:0005216);intracellular cyclic nucleotide activated cation channel activity(GO:0005221);inward rectifier potassium channel activity(GO:0005242);calmodulin binding(GO:0005516);cAMP binding(GO:0030552);cGMP binding(GO:0030553)	potassium ion transport(GO:0006813);calcium ion transport(GO:0006816)	nucleus(GO:0005634);plasma membrane(GO:0005886);integral component of membrane(GO:0016021)			42.752	1.86e-131	-7.17428	2.19751e-10	6.34933	2.14146	5.9636	2.63073	5.94097	6.41599	6.47691	6.56344	2.06473	2.07453	1.83996	2.58662	5.91487	6.03265	6.03977	5.86712	3.46927	2.44694	2.23947	2.36721
C_68	PRUPE_2G227600	AT3G55260	ARATH|TAIR=AT3G55260|UniProtKB=A7WM73	Beta-hexosaminidase 1;HEXO1;	BETA-HEXOSAMINIDASE 1 (PTHR22600:SF40)	glycosidase(PC00110)	beta-N-acetylhexosaminidase activity(GO:0004563);hexosaminidase activity(GO:0015929);N-acetyl-beta-D-galactosaminidase activity(GO:0102148)	carbohydrate metabolic process(GO:0005975)	vacuole(GO:0005773);cytosol(GO:0005829);chloroplast(GO:0009507);secretory vesicle(GO:0099503)	Metabolism of lipids;Sphingolipid metabolism;Immune System;CS/DS degradation;Innate Immune System;Glycosphingolipid metabolism;Metabolism;Keratan sulfate degradation;Hyaluronan uptake and degradation;Glycosaminoglycan metabolism;Metabolism of carbohydrates;Chondroitin sulfate/dermatan sulfate metabolism;Keratan sulfate/keratin metabolism;Neutrophil degranulation;Hyaluronan metabolism		74	4.66e-45	2.83953	0.000796	2.83678	4.79667	2.96694	5.45992	3.07947	3.17568	2.49438	2.59757	4.91213	4.62976	4.65959	4.9852	3.62172	2.19062	3.49522	2.56021	5.43698	5.59525	5.27456	5.5329
C_69	PRUPE_2G319400	AT3G43430	ARATH|TAIR=AT3G43430|UniProtKB=Q9M176	RING/U-box superfamily protein;T5C2_130;	RING/U-BOX SUPERFAMILY PROTEIN (PTHR45969:SF11)				integral component of membrane(GO:0016021)			33.846	1.71e-19	2.21907	0.0163	3.88651	5.66681	5.03339	7.06257	3.63962	4.37636	3.98929	3.54079	6.01519	5.59986	4.99698	6.05523	5.24317	4.46631	5.19194	5.23214	7.25812	6.95064	7.08579	6.95573
C_70	PRUPE_2G324700	AT5G17050	ARATH|TAIR=AT5G17050|UniProtKB=Q9LFJ8	UDP-glycosyltransferase 78D2;UGT78D2;	UDP-GLYCOSYLTRANSFERASE 78D1-RELATED (PTHR11926:SF451)		UDP-glycosyltransferase activity(GO:0008194);transferase activity, transferring glycosyl groups(GO:0016757);UDP-glucosyltransferase activity(GO:0035251);anthocyanidin 3-O-glucosyltransferase activity(GO:0047213);flavonol 3-O-glucosyltransferase activity(GO:0047893);quercetin 3-O-glucosyltransferase activity(GO:0080043);quercetin 7-O-glucosyltransferase activity(GO:0080044);daphnetin 3-O-glucosylt…	phenylpropanoid metabolic process(GO:0009698);flavonoid biosynthetic process(GO:0009813);response to karrikin(GO:0080167)	chloroplast(GO:0009507);intracellular membrane-bounded organelle(GO:0043231)			53.173	1.09e-177	6.67002	5.12834e-65	4.51599	10.7589	4.44505	8.20013	4.9503	4.05785	4.73817	4.31763	10.9008	10.8378	10.6171	10.68	4.63228	3.92574	4.47205	4.75013	7.76431	7.46928	8.92466	8.64226
C_71	PRUPE_3G008400	AT1G49710	ARATH|TAIR=AT1G49710|UniProtKB=Q9FX97	Putative fucosyltransferase-like protein;FUT12;	FUCOSYLTRANSFERASE-LIKE PROTEIN-RELATED (PTHR11929:SF206)	glycosyltransferase(PC00111)	fucosyltransferase activity(GO:0008417);transferase activity, transferring glycosyl groups(GO:0016757);alpha-(1->3)-fucosyltransferase activity(GO:0046920)	protein glycosylation(GO:0006486);fucosylation(GO:0036065);cell wall organization(GO:0071555)	endosome(GO:0005768);Golgi apparatus(GO:0005794);trans-Golgi network(GO:0005802);integral component of membrane(GO:0016021);Golgi cisterna membrane(GO:0032580)			48.78	5.02e-15	5.05026	0.0258	0.870871	1.90891	0.868931	2.81683	0.868432	0.864332	0.857961	0.89276	1.45275	1.9221	2.39772	1.86305	0.935526	0.885812	0.774247	0.880138	3.22462	2.46303	3.30051	2.27917
C_72	PRUPE_3G011100	AT1G78440	ARATH|TAIR=AT1G78440|UniProtKB=Q8LEA2	Gibberellin 2-beta-dioxygenase 1;GA2OX1;	GIBBERELLIN 2-BETA-DIOXYGENASE 1 (PTHR10209:SF523)		metal ion binding(GO:0046872);dioxygenase activity(GO:0051213);C-19 gibberellin 2-beta-dioxygenase activity(GO:0052634)	gibberellin biosynthetic process(GO:0009686);gibberellin catabolic process(GO:0045487);oxidation-reduction process(GO:0055114)				35.714	5.1	6.4065	0.000156228	1.17699	3.05873	1.17375	3.41351	1.17362	1.16791	1.15902	1.2074	3.5419	2.37402	3.10542	3.21358	1.26639	1.19777	1.04096	1.18989	3.5652	2.51133	3.86687	3.71064
C_73	PRUPE_3G012300	AT3G02720	ARATH|TAIR=AT3G02720|UniProtKB=Q9M8R4	Protein DJ-1 homolog D;DJ1D;	DJ-1/THIJ/PFPI FAMILY PROTEIN (PTHR42733:SF2)	RNA binding protein(PC00031);cysteine protease(PC00081);transcription factor(PC00218)	lactoylglutathione lyase activity(GO:0004462);glyoxalase III activity(GO:0019172)		cytoplasm(GO:0005737);cytosol(GO:0005829)			64	2.24e-180	7.43302	3.45971e-07	1.78307	5.30274	1.71157	7.40575	1.71307	1.70115	1.68256	2.0355	5.70312	5.17191	5.02798	5.30797	1.90483	1.76334	1.43114	1.74698	7.439	7.58919	6.64379	7.95102
C_74	PRUPE_3G012600	AT3G02720	ARATH|TAIR=AT3G02720|UniProtKB=Q9M8R4	Protein DJ-1 homolog D;DJ1D;	DJ-1/THIJ/PFPI FAMILY PROTEIN (PTHR42733:SF2)	RNA binding protein(PC00031);cysteine protease(PC00081);transcription factor(PC00218)	lactoylglutathione lyase activity(GO:0004462);glyoxalase III activity(GO:0019172)		cytoplasm(GO:0005737);cytosol(GO:0005829)			62.953	3.4e-176	10.2838	4.09e-39	2.74077	10.2798	2.62922	12.6627	3.26518	2.53856	2.51465	2.64468	10.3213	10.2534	10.0911	10.4534	2.803	2.61882	2.49738	2.59767	12.4468	12.9659	12.2022	13.0358
C_75	PRUPE_3G012800	AT3G02720	ARATH|TAIR=AT3G02720|UniProtKB=Q9M8R4	Protein DJ-1 homolog D;DJ1D;	DJ-1/THIJ/PFPI FAMILY PROTEIN (PTHR42733:SF2)	RNA binding protein(PC00031);cysteine protease(PC00081);transcription factor(PC00218)	lactoylglutathione lyase activity(GO:0004462);glyoxalase III activity(GO:0019172)		cytoplasm(GO:0005737);cytosol(GO:0005829)			65.544	0	7.02292	3.41e-212	6.69118	13.4228	7.23038	14.9225	6.5073	6.9978	6.49908	6.76056	13.4346	13.4195	13.2894	13.5479	7.2596	7.45298	6.76802	7.44091	14.7564	15.0042	14.5747	15.3547
C_76	PRUPE_3G012900	AT3G02720	ARATH|TAIR=AT3G02720|UniProtKB=Q9M8R4	Protein DJ-1 homolog D;DJ1D;	DJ-1/THIJ/PFPI FAMILY PROTEIN (PTHR42733:SF2)	RNA binding protein(PC00031);cysteine protease(PC00081);transcription factor(PC00218)	lactoylglutathione lyase activity(GO:0004462);glyoxalase III activity(GO:0019172)		cytoplasm(GO:0005737);cytosol(GO:0005829)			66.237	0	13.731	3.03e-64	2.94928	13.3495	2.90353	13.0023	3.08017	2.92625	2.75219	3.03852	13.2169	13.2882	13.4574	13.4356	3.05087	3.01115	2.56333	2.98876	12.8462	13.063	12.8968	13.2032
C_77	PRUPE_3G013100	AT1G65810	ARATH|Gene=AT1G65810|UniProtKB=F4IBK8	p-loop containing nucleoside triphosphate hydrolases superfamily protein;At1g65810;	P-LOOP CONTAINING NUCLEOSIDE TRIPHOSPHATE HYDROLASES SUPERFAMILY PROTEIN (PTHR10887:SF384)	DNA helicase(PC00011);RNA helicase(PC00032);endoribonuclease(PC00094);hydrolase(PC00121)	RNA binding(GO:0003723);RNA helicase activity(GO:0003724)	nuclear-transcribed mRNA catabolic process, nonsense-mediated decay(GO:0000184);biological_process(GO:0008150)	nucleus(GO:0005634);cytoplasm(GO:0005737)			46.095	0	3.14065	2.42e-07	3.47135	5.97085	3.78623	4.35772	2.92769	4.04602	3.44078	3.47092	6.12206	6.19143	5.56696	6.00295	4.05311	3.54123	3.85786	3.69271	4.71558	4.33773	4.68787	3.68973
C_78	PRUPE_3G013600	AT5G17220	ARATH|TAIR=AT5G17220|UniProtKB=Q9FE46	Glutathione S-transferase F12;GSTF12;	GLUTATHIONE S-TRANSFERASE F12 (PTHR43900:SF54)		glutathione transferase activity(GO:0004364);cation binding(GO:0043169);glutathione binding(GO:0043295)	glutathione metabolic process(GO:0006749);toxin catabolic process(GO:0009407);anthocyanin-containing compound metabolic process(GO:0046283);regulation of flavonol biosynthetic process(GO:1900384)	nucleus(GO:0005634);cytoplasm(GO:0005737);cytosol(GO:0005829);plant-type vacuole membrane(GO:0009705)			56.808	7.01e-92	8.07595	2.2669e-200	6.05407	13.8165	5.10992	12.3558	6.47043	5.46492	6.04807	6.23288	13.9648	13.8327	13.6564	13.8121	4.81755	5.2498	5.3371	5.03522	12.1026	11.9072	12.5998	12.8136
C_79	PRUPE_3G042300	AT5G35550	ARATH|TAIR=AT5G35550|UniProtKB=Q9FJA2	Transcription factor TT2;TT2;	TRANSCRIPTION FACTOR TT2 (PTHR10641:SF613)	DNA binding protein(PC00009);homeodomain transcription factor(PC00119)	DNA binding(GO:0003677);DNA-binding transcription factor activity(GO:0003700);protein binding(GO:0005515);ATP binding(GO:0005524);sequence-specific DNA binding(GO:0043565);transcription regulatory region DNA binding(GO:0044212)	fatty acid biosynthetic process(GO:0006633);response to osmotic stress(GO:0006970);flavonoid biosynthetic process(GO:0009813);proanthocyanidin biosynthetic process(GO:0010023);cell differentiation(GO:0030154)	nucleus(GO:0005634)			59.88	4.38e-61	2.43792	0.00365	4.09837	6.1102	5.00937	6.77803	3.90594	4.22371	3.86373	4.40009	6.42577	5.76919	6.00352	6.24233	4.93572	5.17636	5.22475	4.70063	6.24575	7.283	6.20666	7.37673
C_80	PRUPE_3G055500	AT4G29990	ARATH|TAIR=AT4G29990|UniProtKB=Q9SZV2	Leucine-rich repeat transmembrane protein kinase protein;At4g29990;	LEUCINE-RICH REPEAT TRANSMEMBRANE PROTEIN KINASE PROTEIN (PTHR45631:SF55)		protein kinase activity(GO:0004672);ATP binding(GO:0005524)	protein phosphorylation(GO:0006468)	integral component of membrane(GO:0016021)			48.496	0	-6.40567	0.00219227	8.19802	2.96652	8.33819	3.75598	8.05409	8.35105	8.32048	8.06646	3.80641	2.22982	3.26758	2.56227	8.23113	8.40213	8.52788	8.19164	5.45099	2.9737	2.71583	3.88339
C_81	PRUPE_3G061100	AT4G33467	ARATH|Gene=AT4G33467|UniProtKB=Q570U1	Uncharacterized protein;At4g33467;	SUBFAMILY NOT NAMED (PTHR34808:SF2)				nucleus(GO:0005634)			43.396	0.06	2.25982	0.00772	3.97043	5.797	4.19399	6.47298	3.60272	3.90899	4.08409	4.2859	6.11241	5.70867	5.34633	6.0206	4.26287	4.06482	3.80214	4.64614	6.6807	5.80728	6.7574	6.64656
C_82	PRUPE_3G110500	AT3G07870	ARATH|TAIR=AT3G07870|UniProtKB=Q9SFC7	F-box protein At3g07870;At3g07870;	SUBFAMILY NOT NAMED (PTHR31790:SF228)		molecular_function(GO:0003674)	positive regulation of cell population proliferation(GO:0008284)	nucleus(GO:0005634);plasmodesma(GO:0009506)			35.938	4.45e-07	-6.95469	9.45e-06	3.78683	1.5191	3.60802	2.00274	3.3848	3.37146	4.27505	4.11601	1.57557	1.44896	1.44748	1.6044	3.53962	3.50147	4.0975	3.2935	1.85528	1.79742	2.75319	1.60507
C_83	PRUPE_3G140700	AT5G53390	ARATH|TAIR=AT5G53390|UniProtKB=Q5KS41	FOLDED PETALS;FOP;	FOLDED PETALS (PTHR31650:SF35)		diacylglycerol O-acyltransferase activity(GO:0004144);long-chain-alcohol O-fatty-acyltransferase activity(GO:0047196)	triglyceride biosynthetic process(GO:0019432);petal morphogenesis(GO:0048446)	nucleus(GO:0005634);plasma membrane(GO:0005886);integral component of membrane(GO:0016021)			28.266	4.45e-54	2.10536	0.0339553	8.12958	10.1507	9.17209	8.76146	8.08984	8.40256	7.87302	8.15291	10.3442	10.0488	10.1461	10.0636	9.54698	8.8125	8.81117	9.5177	9.49046	7.65563	9.19838	8.70136
C_84	PRUPE_3G178100	AT2G30860	ARATH|TAIR=AT2G30860|UniProtKB=O80852	Glutathione S-transferase F9;GSTF9;	GLUTATHIONE S-TRANSFERASE F9 (PTHR43900:SF45)		glutathione transferase activity(GO:0004364);glutathione peroxidase activity(GO:0004602);copper ion binding(GO:0005507);glutathione binding(GO:0043295)	glutathione metabolic process(GO:0006749);defense response(GO:0006952);toxin catabolic process(GO:0009407);response to zinc ion(GO:0010043);defense response to bacterium(GO:0042742);response to cadmium ion(GO:0046686);oxidation-reduction process(GO:0055114)	cytoplasm(GO:0005737);vacuole(GO:0005773);peroxisome(GO:0005777);cytosol(GO:0005829);plasma membrane(GO:0005886);plasmodesma(GO:0009506);chloroplast(GO:0009507);chloroplast stroma(GO:0009570);thylakoid(GO:0009579);apoplast(GO:0048046)			64.423	2.45e-102	7.76775	5.06e-18	2.23476	7.54465	2.34346	7.08975	2.57261	1.95972	2.35775	2.04897	7.66032	8.20282	7.50189	6.81358	2.62421	2.45406	2.06134	2.23421	7.47382	7.03254	6.40559	7.44705
C_85	PRUPE_3G185000	AT3G21790	ARATH|TAIR=AT3G21790|UniProtKB=Q9LSY5	UDP-glycosyltransferase 71B7;UGT71B7;	UDP-GLYCOSYLTRANSFERASE 71B7 (PTHR11926:SF1063)		UDP-glycosyltransferase activity(GO:0008194);transferase activity, transferring hexosyl groups(GO:0016758)		cytosol(GO:0005829);intracellular membrane-bounded organelle(GO:0043231)			50.947	4.54e-163	4.60723	0.00668189	1.93924	3.948	2.65323	8.73626	1.99669	1.74287	1.72306	2.29436	4.60512	3.6632	3.07864	4.44504	3.13513	2.64014	2.05973	2.7779	8.19862	8.95929	8.47293	9.31419
C_86	PRUPE_3G214400	AT2G32530	ARATH|TAIR=AT2G32530|UniProtKB=Q8RX83	Cellulose synthase-like protein B3;CSLB3;	CELLULOSE SYNTHASE-LIKE PROTEIN B1-RELATED (PTHR13301:SF53)		transferase activity, transferring glycosyl groups(GO:0016757);cellulose synthase activity(GO:0016759);cellulose synthase (UDP-forming) activity(GO:0016760)	plant-type primary cell wall biogenesis(GO:0009833);cellulose biosynthetic process(GO:0030244);cell wall organization(GO:0071555)	Golgi membrane(GO:0000139);endoplasmic reticulum(GO:0005783);Golgi apparatus(GO:0005794);trans-Golgi network(GO:0005802);plasma membrane(GO:0005886);integral component of membrane(GO:0016021)			49.342	0	2.2423	0.000398	5.62571	7.70842	8.12943	9.69882	5.34406	5.41335	5.61973	6.12572	7.8947	7.44814	7.63208	7.85874	8.64688	8.03508	7.53833	8.29744	9.30874	10.023	9.62377	9.83973
C_87	PRUPE_3G236800	AT3G18670	ARATH|EnsemblGenome=AT3G18670|UniProtKB=Q9LSB0	Ankyrin repeat family protein;At3g18670;	ANKYRIN REPEAT FAMILY PROTEIN (PTHR24177:SF33)				cytoplasm(GO:0005737);mitochondrion(GO:0005739);membrane(GO:0016020);integral component of membrane(GO:0016021)			39.394	1.16e-122	4.68675	0.00296374	1.81943	3.99575	2.13525	4.10584	1.82167	1.56771	1.79988	2.08847	3.6069	4.05362	4.22874	4.09375	1.69586	1.60661	1.81536	3.42317	4.28651	3.83693	4.20465	4.09525
C_88	PRUPE_3G237000	AT3G18670	ARATH|EnsemblGenome=AT3G18670|UniProtKB=Q9LSB0	Ankyrin repeat family protein;At3g18670;	ANKYRIN REPEAT FAMILY PROTEIN (PTHR24177:SF33)				cytoplasm(GO:0005737);mitochondrion(GO:0005739);membrane(GO:0016020);integral component of membrane(GO:0016021)			33.333	1.33e-21	3.02837	5.32e-05	3.94877	6.46852	4.54008	4.92277	4.38804	3.65705	3.54537	4.20461	6.50457	6.74196	6.02946	6.59811	4.16956	4.04574	4.49113	5.4539	5.2694	4.27829	5.40612	4.73727
C_89	PRUPE_3G237100	AT3G18670	ARATH|EnsemblGenome=AT3G18670|UniProtKB=Q9LSB0	Ankyrin repeat family protein;At3g18670;	ANKYRIN REPEAT FAMILY PROTEIN (PTHR24177:SF33)				cytoplasm(GO:0005737);mitochondrion(GO:0005739);membrane(GO:0016020);integral component of membrane(GO:0016021)			50.342	6.51e-88	-6.76408	2.07626e-05	3.55044	1.3861	3.29235	1.58623	3.51768	3.17454	3.57484	3.93469	1.4366	1.32334	1.32202	1.46245	3.92525	3.1064	3.37583	2.76193	1.71884	1.63579	1.52723	1.46305
C_90	PRUPE_3G251800	AT3G51550	ARATH|TAIR=AT3G51550|UniProtKB=Q9SCZ4	Receptor-like protein kinase FERONIA;FER;	RECEPTOR-LIKE PROTEIN KINASE FERONIA (PTHR27003:SF273)		protein kinase activity(GO:0004672);protein serine/threonine kinase activity(GO:0004674);protein binding(GO:0005515);ATP binding(GO:0005524);kinase activity(GO:0016301)	single fertilization(GO:0007338);response to ethylene(GO:0009723);abscisic acid-activated signaling pathway(GO:0009738);response to brassinosteroid(GO:0009741);brassinosteroid mediated signaling pathway(GO:0009742);negative regulation of abscisic acid-activated signaling pathway(GO:0009788);post-embryonic development(GO:0009791);ethylene-activated signaling pathway(GO:0009873);stomatal movement(G…	extracellular region(GO:0005576);plasma membrane(GO:0005886);plasmodesma(GO:0009506);integral component of membrane(GO:0016021);filiform apparatus(GO:0043680)			44.944	1.43e-160	5.40639	0.0109	1.17047	2.45778	1.16399	5.47832	1.16548	1.15688	1.14347	1.21604	3.36376	3.16653	1.137	2.16385	1.30312	1.20169	0.961242	1.18991	5.2303	5.32334	5.51474	5.84491
C_91	PRUPE_3G260200	AT4G01070	ARATH|Gene=AT4G01070|UniProtKB=Q9M156	UDP-glycosyltransferase 72B1;UGT72B1;	UDP-GLYCOSYLTRANSFERASE 72B1 (PTHR11926:SF1304)		UDP-glycosyltransferase activity(GO:0008194);transferase activity(GO:0016740);transferase activity, transferring glycosyl groups(GO:0016757);UDP-glucosyltransferase activity(GO:0035251);hydroquinone glucosyltransferase activity(GO:0050505);quercetin 3-O-glucosyltransferase activity(GO:0080043);quercetin 7-O-glucosyltransferase activity(GO:0080044)	xenobiotic metabolic process(GO:0006805);response to toxic substance(GO:0009636);lignin biosynthetic process(GO:0009809);xenobiotic catabolic process(GO:0042178)	chloroplast(GO:0009507);intracellular membrane-bounded organelle(GO:0043231)			31.458	8.8e-57	-3.24111	0.0335	5.57355	3.22733	4.10477	9.81551	6.66227	4.39966	5.42699	5.80528	3.54211	3.78054	2.5253	3.06137	4.41701	4.26309	3.70253	4.03646	9.66159	10.0347	9.1138	10.452
C_92	PRUPE_3G277800	AT1G24140	ARATH|TAIR=AT1G24140|UniProtKB=Q5XF51	Metalloendoproteinase 3-MMP;3MMP;	METALLOENDOPROTEINASE 3-MMP (PTHR10201:SF263)	metalloprotease(PC00153)	metalloendopeptidase activity(GO:0004222);zinc ion binding(GO:0008270)	proteolysis(GO:0006508);extracellular matrix organization(GO:0030198);collagen catabolic process(GO:0030574)	extracellular region(GO:0005576);plasma membrane(GO:0005886);extracellular matrix(GO:0031012);anchored component of membrane(GO:0031225)	Extracellular matrix organization;Immune System;Degradation of the extracellular matrix;Neutrophil degranulation;Activation of Matrix Metalloproteinases;Innate Immune System		45.683	7.27e-82	4.29052	0.00806	1.83402	3.45205	2.91976	4.24311	1.66108	2.09345	1.87764	1.70391	3.4031	3.15375	3.55738	3.69397	3.31579	3.07146	2.44121	2.8506	4.02003	4.03438	4.41893	4.49909
C_93	PRUPE_4G014100	AT3G18670	ARATH|EnsemblGenome=AT3G18670|UniProtKB=Q9LSB0	Ankyrin repeat family protein;At3g18670;	ANKYRIN REPEAT FAMILY PROTEIN (PTHR24177:SF33)				cytoplasm(GO:0005737);mitochondrion(GO:0005739);membrane(GO:0016020);integral component of membrane(GO:0016021)			26.271	1.07e-45	4.56693	0.000107	1.7058	3.96816	1.60245	3.39719	1.42016	2.06184	1.40324	1.93795	3.52196	4.10738	4.30869	3.93459	1.52763	1.70495	1.26617	1.91104	3.05366	3.22808	3.86751	3.43951
C_94	PRUPE_4G014200	AT3G18670	ARATH|EnsemblGenome=AT3G18670|UniProtKB=Q9LSB0	Ankyrin repeat family protein;At3g18670;	ANKYRIN REPEAT FAMILY PROTEIN (PTHR24177:SF33)				cytoplasm(GO:0005737);mitochondrion(GO:0005739);membrane(GO:0016020);integral component of membrane(GO:0016021)			26.034	6.4e-46	5.43815	1.5e-10	2.20539	5.80063	2.60248	4.67878	2.58468	2.40494	1.74829	2.08366	5.93662	5.73536	5.82903	5.70149	2.95331	2.63951	2.55333	2.26378	4.07577	4.07398	5.56344	5.00194
C_95	PRUPE_4G020200	AT1G62040	ARATH|Gene=AT1G62040|UniProtKB=Q8S927	Autophagy-related protein 8c;ATG8C;	AUTOPHAGY-RELATED PROTEIN 8C (PTHR10969:SF65)	non-motor microtubule binding protein(PC00166)	protein binding(GO:0005515)	autophagy(GO:0006914);cellular response to nitrogen starvation(GO:0006995);protein transport(GO:0015031)	autophagosome membrane(GO:0000421);cytoplasm(GO:0005737);mitochondrion(GO:0005739);microtubule(GO:0005874);cytoplasmic vesicle(GO:0031410)			53.922	1.02e-33	12.4806	5.66448e-25	2.23275	9.64439	2.22345	9.12168	2.22435	2.21001	2.18768	2.30898	9.42337	9.71596	9.87964	9.5586	2.45622	2.28488	1.88753	2.26516	8.80991	9.63267	8.91604	9.1281
C_96	PRUPE_4G020400	AT1G62040	ARATH|Gene=AT1G62040|UniProtKB=Q8S927	Autophagy-related protein 8c;ATG8C;	AUTOPHAGY-RELATED PROTEIN 8C (PTHR10969:SF65)	non-motor microtubule binding protein(PC00166)	protein binding(GO:0005515)	autophagy(GO:0006914);cellular response to nitrogen starvation(GO:0006995);protein transport(GO:0015031)	autophagosome membrane(GO:0000421);cytoplasm(GO:0005737);mitochondrion(GO:0005739);microtubule(GO:0005874);cytoplasmic vesicle(GO:0031410)			53.398	5.15e-33	13.9927	1.09e-32	2.47095	11.1784	2.46149	10.7181	2.46208	2.44698	2.42348	2.55127	11.0635	11.2787	11.2621	11.1094	2.70674	2.52586	2.10827	2.50508	10.6734	11.0722	10.4692	10.6575
C_97	PRUPE_4G022100	AT3G21690	ARATH|TAIR=AT3G21690|UniProtKB=Q9LVD9	Protein DETOXIFICATION 40;DTX40;	PROTEIN DETOXIFICATION 40 (PTHR11206:SF272)	transporter(PC00227)	antiporter activity(GO:0015297);xenobiotic transmembrane transporter activity(GO:0042910)	drug transmembrane transport(GO:0006855)	vacuole(GO:0005773);vacuolar membrane(GO:0005774);chloroplast(GO:0009507);integral component of membrane(GO:0016021)	Transport of small molecules;Transport of bile salts and organic acids, metal ions and amine compounds;SLC-mediated transmembrane transport		70.437	0	-4.40438	0.000771	8.64071	4.55419	7.81555	3.74981	8.81637	8.54948	8.64929	8.54768	4.14285	4.63436	4.15303	5.28652	7.78887	7.96331	7.81512	7.69492	5.27461	3.10747	3.92921	2.68796
C_98	PRUPE_4G022700	AT4G04780	ARATH|TAIR=AT4G04780|UniProtKB=C0LU16	Mediator of RNA polymerase II transcription subunit 21;MED21;	MEDIATOR OF RNA POLYMERASE II TRANSCRIPTION SUBUNIT 21 (PTHR13381:SF0)	transcription factor(PC00218)	transcription coregulator activity(GO:0003712);protein binding(GO:0005515)	regulation of transcription, DNA-templated(GO:0006355);regulation of transcription by RNA polymerase II(GO:0006357);defense response to fungus, incompatible interaction(GO:0009817);defense response to fungus(GO:0050832)	nucleus(GO:0005634);mediator complex(GO:0016592);polar nucleus(GO:0043078)			77.698	2.54e-70	2.14293	1.01e-06	4.93022	6.79099	4.89512	5.57859	4.66632	5.1857	4.93402	4.93484	6.61901	6.86827	6.95024	6.72647	4.90326	4.9813	4.70241	4.99351	5.2597	5.68705	5.67852	5.6891
C_99	PRUPE_4G026600	AT4G21215	ARATH|Gene=AT4G21215|UniProtKB=B9DFM7	AT4G21215 protein;At4g21215;	SUBFAMILY NOT NAMED (PTHR34064:SF4)				nucleus(GO:0005634)			39.891	8.44e-24	2.65056	1.5963e-11	5.9093	8.3978	6.02498	10.1721	5.49676	6.17165	5.78405	6.18474	8.71176	8.39664	8.03495	8.44785	6.17061	5.70779	5.90977	6.31174	9.75677	10.3597	10.3992	10.1726
C_100	PRUPE_4G027800	AT4G05200	ARATH|TAIR=AT4G05200|UniProtKB=Q9M0X5	Cysteine-rich receptor-like protein kinase 25;CRK25;	CYSTEINE-RICH RECEPTOR-LIKE PROTEIN KINASE 25 (PTHR27002:SF659)		protein kinase activity(GO:0004672);protein serine/threonine kinase activity(GO:0004674);ATP binding(GO:0005524);kinase activity(GO:0016301)	protein phosphorylation(GO:0006468);defense response to bacterium(GO:0042742)	extracellular region(GO:0005576);plasma membrane(GO:0005886);integral component of membrane(GO:0016021)			51.791	0	-5.35837	0.0030903	3.60843	1.87724	3.51924	5.79932	3.62211	3.53059	3.42651	3.85451	2.15881	1.70549	1.70321	1.94144	3.42195	3.89413	3.34057	3.42033	5.17326	6.2501	5.99295	5.78097
C_101	PRUPE_4G028100	AT4G23220	ARATH|EnsemblGenome=AT4G23220|UniProtKB=Q8H199	Cysteine-rich receptor-like protein kinase 14;CRK14;	CYSTEINE-RICH RECEPTOR-LIKE PROTEIN KINASE 14-RELATED (PTHR27002:SF695)		protein serine/threonine kinase activity(GO:0004674);ATP binding(GO:0005524);kinase activity(GO:0016301)	protein phosphorylation(GO:0006468);defense response to bacterium(GO:0042742)	extracellular region(GO:0005576);cytosol(GO:0005829);plasma membrane(GO:0005886);integral component of membrane(GO:0016021)			36.765	1.37e-37	2.40079	0.0199	4.08726	6.03531	4.32435	11.2937	4.0682	4.5701	4.02181	3.68894	7.08947	5.44364	5.7846	5.82351	3.96424	4.34027	4.00328	4.98961	11.1325	11.1668	11.4399	11.4357
C_102	PRUPE_4G028600	AT4G21230	ARATH|TAIR=AT4G21230|UniProtKB=O49564	Cysteine-rich receptor-like protein kinase 27;CRK27;	CYSTEINE-RICH RECEPTOR-LIKE PROTEIN KINASE 27-RELATED (PTHR27002:SF780)		protein serine/threonine kinase activity(GO:0004674);ATP binding(GO:0005524);kinase activity(GO:0016301)	protein phosphorylation(GO:0006468);phosphorylation(GO:0016310)	extracellular region(GO:0005576);plasma membrane(GO:0005886);integral component of membrane(GO:0016021)			32.746	1.04e-34	8.83553	8.89e-10	2.08171	5.97538	2.07234	11.4421	2.07344	2.05932	2.03731	2.15677	6.96965	5.87857	4.99979	6.05351	2.30156	2.13306	1.7411	2.11364	11.3334	11.5978	11.1685	11.669
C_103	PRUPE_4G029100	AT1G11530	ARATH|TAIR=AT1G11530|UniProtKB=Q8LDI5	Thioredoxin-like protein CXXS1;CXXS1;	THIOREDOXIN-LIKE PROTEIN CXXS1 (PTHR10438:SF392)		protein disulfide isomerase activity(GO:0003756)	cell redox homeostasis(GO:0045454)	extracellular region(GO:0005576);cytoplasm(GO:0005737);cytosol(GO:0005829)			69.027	3.57e-58	1.92716	0.00747	9.61166	11.4935	10.0914	13.9707	9.1599	9.96311	9.46791	9.85573	11.7644	11.4631	11.2622	11.4841	10.3045	9.97098	9.7202	10.3701	13.8268	14.5924	13.5886	13.875
C_104	PRUPE_4G031700	AT1G11340	ARATH|EnsemblGenome=AT1G11340|UniProtKB=Q9ZT07	G-type lectin S-receptor-like serine/threonine-protein kinase RKS1;RKS1;	G-TYPE LECTIN S-RECEPTOR-LIKE SERINE/THREONINE-PROTEIN KINASE RKS1 (PTHR27002:SF747)		protein serine/threonine kinase activity(GO:0004674)	protein phosphorylation(GO:0006468)	extracellular region(GO:0005576);plasma membrane(GO:0005886)			56.997	3.48e-146	-2.9572	2.14e-05	5.26304	3.04777	5.27893	2.69011	5.19735	5.52213	5.05874	5.27392	2.55161	2.65952	3.60073	3.37921	5.18646	5.22161	5.21117	5.49648	3.07925	2.43537	3.10591	2.13992
C_105	PRUPE_4G057800	AT3G47570	ARATH|TAIR=AT3G47570|UniProtKB=C0LGP4	Probable LRR receptor-like serine/threonine-protein kinase At3g47570;At3g47570;	SUBFAMILY NOT NAMED (PTHR27008:SF364)		protein serine/threonine kinase activity(GO:0004674);ATP binding(GO:0005524);kinase activity(GO:0016301)	protein phosphorylation(GO:0006468)	plasma membrane(GO:0005886);integral component of membrane(GO:0016021)			36.608	2.71e-175	-4.93996	0.0173	2.09548	1.06513	1.21161	2.97163	2.3791	1.94287	1.92886	2.13111	1.10152	1.0198	1.01885	1.12035	1.10156	1.51348	0.936699	1.29469	2.75104	2.71779	3.27964	3.13807
C_106	PRUPE_4G060800	AT1G06330	ARATH|TAIR=AT1G06330|UniProtKB=F4IC29	Heavy metal-associated isoprenylated plant protein 28;HIPP28;	HEAVY METAL-ASSOCIATED ISOPRENYLATED PLANT PROTEIN 28 (PTHR22814:SF107)				plasma membrane(GO:0005886)			47.879	1.48e-44	3.56227	0.0153	3.30212	6.15532	3.59676	10.1089	2.75947	4.35486	3.24173	2.85243	7.27429	5.95657	4.9702	6.4202	3.77576	3.11194	4.28376	3.21559	10.545	9.99069	9.93169	9.96831
C_107	PRUPE_4G092100	AT5G60040	ARATH|Gene=AT5G60040|UniProtKB=F4JXF9	DNA-directed RNA polymerase III subunit 1;NRPC1;	DNA-DIRECTED RNA POLYMERASE III SUBUNIT RPC1 (PTHR19376:SF32)	DNA-directed RNA polymerase(PC00019);nucleotidyltransferase(PC00174)	RNA polymerase III activity(GO:0001056);DNA-directed 5'-3' RNA polymerase activity(GO:0003899)		nucleus(GO:0005634);RNA polymerase III complex(GO:0005666)			34.286	0.95	5.64749	0.00280125	0.987215	2.32443	0.985546	2.69986	0.984838	0.980862	0.974686	1.00848	2.17659	2.19974	2.19743	2.72396	1.05021	1.00172	0.894057	0.996202	2.51713	2.98913	2.56805	2.72515
C_108	PRUPE_4G092200	AT5G35840	ARATH|TAIR=AT5G35840|UniProtKB=P14714	Phytochrome C;PHYC;	PHYTOCHROME C (PTHR43719:SF4)	esterase(PC00097);protein kinase(PC00193);transcription factor(PC00218)	protein histidine kinase activity(GO:0004673);protein binding(GO:0005515);photoreceptor activity(GO:0009881);protein homodimerization activity(GO:0042803)	regulation of transcription, DNA-templated(GO:0006355);detection of visible light(GO:0009584);red, far-red light phototransduction(GO:0009585);protein-tetrapyrrole linkage(GO:0017006);protein-chromophore linkage(GO:0018298)	nucleus(GO:0005634);chloroplast(GO:0009507)			36.207	0.66	2.66631	0.0238	2.47883	4.08207	2.68065	4.02961	2.20184	2.65418	1.98186	3.07742	4.17022	4.17902	4.13872	3.84031	2.97738	2.41741	2.63103	2.69678	3.8668	4.26429	3.85161	4.13572
C_109	PRUPE_4G092800	AT5G53130	ARATH|TAIR=AT5G53130|UniProtKB=O65717	Cyclic nucleotide-gated ion channel 1;CNGC1;	CYCLIC NUCLEOTIDE-GATED ION CHANNEL 1 (PTHR45651:SF5)		ion channel activity(GO:0005216);intracellular cyclic nucleotide activated cation channel activity(GO:0005221);inward rectifier potassium channel activity(GO:0005242);calmodulin binding(GO:0005516);cAMP binding(GO:0030552);cGMP binding(GO:0030553)	potassium ion transport(GO:0006813);calcium ion transport(GO:0006816)	nucleus(GO:0005634);plasma membrane(GO:0005886);integral component of membrane(GO:0016021)			37.112	2.86e-113	13.057	1.57e-27	2.29496	10.2197	2.2856	9.3645	2.28642	2.27185	2.24916	2.37242	10.3174	10.3802	9.8757	10.3056	2.52213	2.34793	1.94446	2.32789	9.50559	9.1829	9.8427	8.9268
C_110	PRUPE_4G092900	AT1G21270	ARATH|TAIR=AT1G21270|UniProtKB=Q9LMP1	Wall-associated receptor kinase 2;WAK2;	WALL-ASSOCIATED RECEPTOR KINASE 2-RELATED (PTHR27005:SF282)		protein serine/threonine kinase activity(GO:0004674);calcium ion binding(GO:0005509);ATP binding(GO:0005524);polysaccharide binding(GO:0030247)	protein phosphorylation(GO:0006468);oligosaccharide metabolic process(GO:0009311);response to salicylic acid(GO:0009751);unidimensional cell growth(GO:0009826);cellular water homeostasis(GO:0009992)	cell(GO:0005623);nucleus(GO:0005634);plasma membrane(GO:0005886);integral component of membrane(GO:0016021)			40.173	2.11e-161	11.5997	1.38e-19	2.07442	8.72215	2.0653	8.05363	2.06641	2.05271	2.03137	2.14721	9.08197	8.8098	8.5827	8.41412	2.28757	2.12421	1.74402	2.10539	8.48534	7.68982	8.70805	7.33129
C_111	PRUPE_4G096300	AT1G30760	ARATH|TAIR=AT1G30760|UniProtKB=Q93ZA3	Berberine bridge enzyme-like 13;At1g30760;	BERBERINE BRIDGE ENZYME-LIKE 13 (PTHR32448:SF35)		oxidoreductase activity(GO:0016491);cinnamyl-alcohol dehydrogenase activity(GO:0045551);coniferyl-alcohol dehydrogenase activity(GO:0050268);sinapyl alcohol dehydrogenase activity(GO:0052747);FAD binding(GO:0071949)	oxidation-reduction process(GO:0055114)	extracellular region(GO:0005576);cytoplasm(GO:0005737)			65.941	0	-2.00526	0.000194	7.59334	5.72852	7.84134	7.43031	7.44263	7.64114	7.5826	7.70701	5.49502	6.1026	5.84366	5.47282	7.93294	7.51832	7.97136	7.94274	7.55638	7.76061	7.08809	7.31616
C_112	PRUPE_4G102900	AT5G44520	ARATH|TAIR=AT5G44520|UniProtKB=Q9FI13	Probable ribose-5-phosphate isomerase 4, chloroplastic;RPI4;	RIBOSE-5-PHOSPHATE ISOMERASE 4, CHLOROPLASTIC-RELATED (PTHR43748:SF1)		ribose-5-phosphate isomerase activity(GO:0004751);transferase activity(GO:0016740)	pentose-phosphate shunt, non-oxidative branch(GO:0009052)	cytoplasm(GO:0005737);chloroplast(GO:0009507)			60.079	2.76e-107	1.79645	0.00039	7.50898	9.2227	7.80243	8.79015	7.29839	7.81032	7.48167	7.44552	9.31448	9.08994	9.12736	9.35901	7.7454	7.76386	7.96387	7.73659	9.04342	8.88594	8.95209	8.27916
C_113	PRUPE_4G104200	AT3G17750	ARATH|TAIR=AT3G17750|UniProtKB=Q8RX85	AT3g17750/MIG5_4;At3g17750;	SUBFAMILY NOT NAMED (PTHR24058:SF110)	non-receptor serine/threonine protein kinase(PC00167);non-receptor tyrosine protein kinase(PC00168)	protein serine/threonine kinase activity(GO:0004674)	peptidyl-serine phosphorylation(GO:0018105);peptidyl-threonine phosphorylation(GO:0018107)	cytosol(GO:0005829)	RNA Polymerase II Transcription;Generic Transcription Pathway;Gene expression (Transcription);Regulation of TP53 Activity through Phosphorylation;Transcriptional Regulation by TP53;Regulation of TP53 Activity		23.529	2.7	7.37612	2.01339e-07	1.54601	4.4446	1.5387	6.091	1.54007	1.52987	1.51396	1.60013	4.21284	4.37903	4.63126	4.55527	1.70396	1.58306	1.29873	1.56907	6.47579	5.92994	6.01484	5.94342
C_114	PRUPE_4G104300	AT1G56140	ARATH|TAIR=AT1G56140|UniProtKB=C0LGH3	Probable LRR receptor-like serine/threonine-protein kinase At1g56140;At1g56140;	SUBFAMILY NOT NAMED (PTHR27006:SF120)		protein serine/threonine kinase activity(GO:0004674);ATP binding(GO:0005524)	protein autophosphorylation(GO:0046777)	plasma membrane(GO:0005886);integral component of membrane(GO:0016021)			54.063	0	9.50395	3.82e-13	2.07775	6.75529	2.11747	10.3952	2.06956	2.05557	2.03378	2.1521	7.05673	6.73618	6.40367	6.82456	2.29549	2.12861	1.93639	2.10938	10.058	10.8389	10.0316	10.6524
C_115	PRUPE_4G126500	AT5G02700	ARATH|TAIR=AT5G02700|UniProtKB=Q9LZ15	Putative F-box/LRR-repeat protein At5g02700;At5g02700;	SUBFAMILY NOT NAMED (PTHR32153:SF29)		molecular_function(GO:0003674)	biological_process(GO:0008150)	mitochondrion(GO:0005739)			26.5	1.51e-11	-2.29311	0.0277	5.88016	3.93581	6.05759	3.68948	5.9247	5.77485	6.0131	5.80797	3.91342	4.59651	3.91066	3.32265	5.93542	6.43773	5.89737	5.95985	4.5671	4.02857	2.98351	3.17875
C_116	PRUPE_4G127200	AT1G16390	ARATH|TAIR=AT1G16390|UniProtKB=Q9SA38	Organic cation/carnitine transporter 3;OCT3;	ORGANIC CATION/CARNITINE TRANSPORTER 3 (PTHR24064:SF328)		ATP binding(GO:0005524);carbohydrate transmembrane transporter activity(GO:0015144);transmembrane transporter activity(GO:0022857)	ion transport(GO:0006811);transmembrane transport(GO:0055085);cellular response to cold(GO:0070417)	chloroplast(GO:0009507);plant-type vacuole membrane(GO:0009705);integral component of membrane(GO:0016021)	Nicotinate metabolism;Neuronal System;Transmission across Chemical Synapses;Organic cation/anion/zwitterion transport;Metabolism of lipids;Neurotransmitter clearance;Neurotransmitter release cycle;Import of palmitoyl-CoA into the mitochondrial matrix;Transport of small molecules;Transport of bile salts and organic acids, metal ions and amine compounds;Abacavir transport and metabolism;Metabolism …		61.26	0	-4.61437	7.43279e-05	4.59043	2.10784	4.26917	3.05175	4.43126	4.60787	4.07884	5.24374	1.92153	2.79523	1.75591	1.95868	4.45164	4.26755	4.29074	4.06674	3.74342	2.49773	2.75205	3.21381
C_117	PRUPE_4G127500	AT5G43330	ARATH|TAIR=AT5G43330|UniProtKB=P57106	Malate dehydrogenase 2, cytoplasmic;MDH2;	MALATE DEHYDROGENASE, CYTOPLASMIC (PTHR23382:SF3)	dehydrogenase(PC00092)	protein binding(GO:0005515);L-malate dehydrogenase activity(GO:0030060)	carbohydrate metabolic process(GO:0005975);tricarboxylic acid cycle(GO:0006099);oxaloacetate metabolic process(GO:0006107);malate metabolic process(GO:0006108);NADH metabolic process(GO:0006734)	cytoplasm(GO:0005737);cytosol(GO:0005829);plasma membrane(GO:0005886);plasmodesma(GO:0009506);plastid(GO:0009536)	Glucose metabolism;Metabolism;Gluconeogenesis;Metabolism of carbohydrates	TCA cycle->Malate Dehydrogenase;;	82.53	0	1.96803	6.03e-06	5.8833	7.69063	6.81525	8.00365	5.77711	6.15505	5.95051	5.65054	7.53519	7.96733	7.54135	7.71864	7.04898	6.72513	6.75365	6.73324	7.98505	7.90063	7.8242	8.30473
C_118	PRUPE_4G129000	AT4G08850	ARATH|TAIR=AT4G08850|UniProtKB=Q8VZG8	MDIS1-interacting receptor like kinase 2;MIK2;	MDIS1-INTERACTING RECEPTOR LIKE KINASE 2 (PTHR27000:SF582)		protein serine/threonine kinase activity(GO:0004674);protein binding(GO:0005515);ATP binding(GO:0005524);kinase activity(GO:0016301)	protein phosphorylation(GO:0006468);pollen tube guidance(GO:0010183)	plasma membrane(GO:0005886);plasmodesma(GO:0009506);integral component of membrane(GO:0016021);pollen tube(GO:0090406)			51.174	0	4.77607	0.0276	1.06325	2.21795	1.05337	2.66112	1.24017	0.997462	0.991586	1.02379	1.89771	2.36474	1.98505	2.62432	1.06372	1.01734	1.12035	1.01208	2.59383	2.87034	2.55486	2.62546
C_119	PRUPE_4G163300	AT5G09220	ARATH|TAIR=AT5G09220|UniProtKB=Q38967	Amino acid permease 2;AAP2;	AMINO ACID PERMEASE 2 (PTHR22950:SF509)	amino acid transporter(PC00046)	amino acid transmembrane transporter activity(GO:0015171);symporter activity(GO:0015293)	amino acid transmembrane transport(GO:0003333);amino acid transport(GO:0006865);acidic amino acid transport(GO:0015800);neutral amino acid transport(GO:0015804);phloem loading(GO:0110126)	plasma membrane(GO:0005886);integral component of plasma membrane(GO:0005887)			45.977	3.26e-13	4.09296	9.31e-09	2.64031	5.54238	2.69504	6.75413	2.35301	3.09219	2.4999	2.61611	6.10931	5.11819	5.19359	5.74845	2.56713	2.20223	2.63726	3.37353	6.82074	6.43647	6.92738	6.83194
C_120	PRUPE_4G169900	AT1G72300	ARATH|TAIR=AT1G72300|UniProtKB=Q9C7S5	Tyrosine-sulfated glycopeptide receptor 1;PSY1R;	TYROSINE-SULFATED GLYCOPEPTIDE RECEPTOR 1 (PTHR27008:SF314)		peptide receptor activity(GO:0001653);protein serine/threonine kinase activity(GO:0004674);transmembrane signaling receptor activity(GO:0004888);protein binding(GO:0005515);ATP binding(GO:0005524);identical protein binding(GO:0042802)	protein phosphorylation(GO:0006468);response to wounding(GO:0009611);unidimensional cell growth(GO:0009826);regulation of defense response(GO:0031347);pH reduction(GO:0045851)	plasma membrane(GO:0005886);integral component of membrane(GO:0016021)			44.713	2.13e-167	-5.01325	0.0380131	1.55036	0.784121	1.51459	0.878715	1.78102	1.09391	1.44716	1.87936	0.797015	0.767786	0.767467	0.804215	1.3275	1.38335	1.61035	1.73715	0.799742	0.857505	1.05323	0.804384
C_121	PRUPE_4G178000	AT5G66980	ARATH|TAIR=AT5G66980|UniProtKB=Q9FGD2	Putative B3 domain-containing protein At5g66980;At5g66980;	SUBFAMILY NOT NAMED (PTHR31920:SF15)		DNA binding(GO:0003677);protein binding(GO:0005515)	regulation of transcription, DNA-templated(GO:0006355)	nucleus(GO:0005634)			26.378	1.6e-16	3.07435	0.000241148	2.84802	4.99437	3.02914	4.86814	2.68361	2.33785	3.33888	3.03173	4.84001	4.78425	5.04022	5.313	2.53132	3.60471	3.42109	2.55946	5.2675	4.90928	4.75953	4.53624
C_122	PRUPE_4G191300	AT4G27360	ARATH|TAIR=AT4G27360|UniProtKB=Q8VZW5	Dynein light chain;At4g27360;	DYNEIN LIGHT CHAIN (PTHR11886:SF70)	enzyme modulator(PC00095);microtubule family cytoskeletal protein(PC00157)	ATP-dependent microtubule motor activity, plus-end-directed(GO:0008574);dynein intermediate chain binding(GO:0045505);dynein light intermediate chain binding(GO:0051959)	microtubule-based process(GO:0007017);positive regulation of ATP-dependent microtubule motor activity, plus-end-directed(GO:2000582)	cytoplasm(GO:0005737);cytoplasmic dynein complex(GO:0005868);microtubule(GO:0005874);dynein complex(GO:0030286)		Huntington disease->Dynein complex;;	67	7.34e-46	2.03856	0.0435	6.15647	8.10438	8.07079	10.1365	5.42377	6.7781	6.35847	6.06555	8.37022	7.91629	7.63687	8.49414	8.64272	7.57586	7.96622	8.09837	10.208	9.97949	10.0704	10.2882
C_123	PRUPE_4G193000	AT4G24000	ARATH|TAIR=AT4G24000|UniProtKB=Q8VYR4	Cellulose synthase-like protein G2;CSLG2;	CELLULOSE SYNTHASE-LIKE PROTEIN G1-RELATED (PTHR13301:SF160)		transferase activity, transferring glycosyl groups(GO:0016757);cellulose synthase activity(GO:0016759);cellulose synthase (UDP-forming) activity(GO:0016760)	plant-type primary cell wall biogenesis(GO:0009833);cellulose biosynthetic process(GO:0030244);cell wall organization(GO:0071555)	Golgi membrane(GO:0000139);Golgi apparatus(GO:0005794);trans-Golgi network(GO:0005802);plasma membrane(GO:0005886);integral component of membrane(GO:0016021)			35.695	1.16e-160	1.84041	2.59e-05	5.85127	7.54566	6.82561	6.60239	5.43569	6.11251	6.01542	5.84146	7.71726	7.47449	7.56154	7.42933	7.02639	6.76295	6.67007	6.84304	6.58335	6.75697	6.59485	6.47439
C_124	PRUPE_4G195400	AT4G27290	ARATH|TAIR=AT4G27290|UniProtKB=O81832	G-type lectin S-receptor-like serine/threonine-protein kinase At4g27290;At4g27290;	SUBFAMILY NOT NAMED (PTHR27002:SF438)		protein serine/threonine kinase activity(GO:0004674);ATP binding(GO:0005524);carbohydrate binding(GO:0030246)	protein phosphorylation(GO:0006468);recognition of pollen(GO:0048544)	extracellular region(GO:0005576);plasma membrane(GO:0005886)			52.393	0	5.22594	0.0238	1.07967	2.60804	1.01177	2.84863	1.27281	1.0066	0.999044	1.04024	3.03706	2.57578	2.49003	2.32931	1.09064	1.03203	0.899095	1.02532	3.98686	2.31624	3.23722	1.8542
C_125	PRUPE_4G197200	AT5G54530	ARATH|TAIR=AT5G54530|UniProtKB=Q8GYV1	Uncharacterized protein At5g54530;MRB17.3;	SUBFAMILY NOT NAMED (PTHR31676:SF35)			biological_process(GO:0008150)	chloroplast(GO:0009507)			66.176	3.12e-61	-1.55423	0.00783	7.72691	6.28777	7.00552	5.11797	7.65585	7.67359	7.71473	7.86346	6.14617	6.08938	6.51275	6.40279	6.8626	7.08993	7.04998	7.01958	5.50734	4.83298	5.29239	4.83915
C_126	PRUPE_4G204800	AT5G35550	ARATH|TAIR=AT5G35550|UniProtKB=Q9FJA2	Transcription factor TT2;TT2;	TRANSCRIPTION FACTOR TT2 (PTHR10641:SF613)	DNA binding protein(PC00009);homeodomain transcription factor(PC00119)	DNA binding(GO:0003677);DNA-binding transcription factor activity(GO:0003700);protein binding(GO:0005515);ATP binding(GO:0005524);sequence-specific DNA binding(GO:0043565);transcription regulatory region DNA binding(GO:0044212)	fatty acid biosynthetic process(GO:0006633);response to osmotic stress(GO:0006970);flavonoid biosynthetic process(GO:0009813);proanthocyanidin biosynthetic process(GO:0010023);cell differentiation(GO:0030154)	nucleus(GO:0005634)			48.5	2.51e-55	5.92775	7.04e-09	1.62822	5.28604	1.93384	2.14003	1.58277	2.01724	1.5585	1.35438	5.59771	5.22028	4.96142	5.36476	2.57233	1.34033	1.57861	2.24409	2.59296	2.34139	2.14924	1.47652
C_127	PRUPE_4G215700	AT1G21270	ARATH|TAIR=AT1G21270|UniProtKB=Q9LMP1	Wall-associated receptor kinase 2;WAK2;	WALL-ASSOCIATED RECEPTOR KINASE 2-RELATED (PTHR27005:SF282)		protein serine/threonine kinase activity(GO:0004674);calcium ion binding(GO:0005509);ATP binding(GO:0005524);polysaccharide binding(GO:0030247)	protein phosphorylation(GO:0006468);oligosaccharide metabolic process(GO:0009311);response to salicylic acid(GO:0009751);unidimensional cell growth(GO:0009826);cellular water homeostasis(GO:0009992)	cell(GO:0005623);nucleus(GO:0005634);plasma membrane(GO:0005886);integral component of membrane(GO:0016021)			33.333	1.4	-5.55088	0.00204741	3.12918	1.62768	2.9645	5.70433	3.18194	3.06533	2.81448	3.45495	1.71151	1.52391	1.52168	1.75362	2.6246	2.90852	3.31513	3.00976	5.19447	6.75138	4.79759	6.07388
C_128	PRUPE_4G219300	AT3G20420	ARATH|TAIR=AT3G20420|UniProtKB=Q9LTQ0	Ribonuclease 3-like protein 2;RTL2;	RIBONUCLEASE 3-LIKE PROTEIN 2-RELATED (PTHR14950:SF49)		RNA binding(GO:0003723);ribonuclease III activity(GO:0004525);metal ion binding(GO:0046872)	rRNA processing(GO:0006364);production of siRNA involved in RNA interference(GO:0030422)	nucleus(GO:0005634);cytoplasm(GO:0005737);chloroplast(GO:0009507);RISC complex(GO:0016442)			40.625	4.9e-71	-5.97137	9.71568e-07	5.07038	1.99676	4.96446	2.44654	4.85253	5.06205	5.28543	5.08151	2.38097	1.95537	1.71216	1.93856	5.09402	4.8366	5.20507	4.72216	3.31733	2.21271	2.3166	1.93951
C_129	PRUPE_4G220400	AT2G32590	ARATH|TAIR=AT2G32590|UniProtKB=Q564K3	Condensin complex subunit 2;CAPH;	CONDENSIN COMPLEX SUBUNIT 2 (PTHR13108:SF9)		chromatin binding(GO:0003682);DNA topoisomerase binding(GO:0044547);DNA topoisomerase (ATP-hydrolyzing) activator activity(GO:0072587)	mitotic chromosome condensation(GO:0007076);cell division(GO:0051301)	condensed chromosome(GO:0000793);nuclear condensin complex(GO:0000799);nucleus(GO:0005634);cytoplasm(GO:0005737)	Condensation of Prometaphase Chromosomes;Cell Cycle, Mitotic;Mitotic Prometaphase;Cell Cycle;M Phase		54.046	0	-6.98838	2.18567e-13	6.63854	2.29265	6.28772	3.15643	6.61184	6.72925	6.61129	6.60176	2.17548	2.3635	2.16283	2.46881	6.25882	6.27917	6.3081	6.3048	4.24834	3.07823	2.82906	2.4701
C_130	PRUPE_4G222000	AT5G55160	ARATH|Gene=AT5G55160|UniProtKB=Q9FLP6	Small ubiquitin-related modifier 2;SUMO2;	SMALL UBIQUITIN-RELATED MODIFIER 2-RELATED (PTHR10562:SF80)		protein binding(GO:0005515);protein tag(GO:0031386);ubiquitin-like protein ligase binding(GO:0044389)	response to heat(GO:0009408);protein sumoylation(GO:0016925)	nucleus(GO:0005634);cytoplasm(GO:0005737);cytosol(GO:0005829);plastid(GO:0009536)	Global Genome Nucleotide Excision Repair (GG-NER);Nucleotide Excision Repair;SUMOylation of DNA damage response and repair proteins;Formation of Incision Complex in GG-NER;Processing and activation of SUMO;Post-translational protein modification;DNA Double Strand Break Response;SUMO is proteolytically processed;SUMOylation;SUMO is transferred from E1 to E2 (UBE2I, UBC9);SUMOylation of chromatin o…		52	2.46e-20	-6.37072	0.00015531	3.1027	1.28194	2.91536	1.45876	3.24188	2.87896	3.4761	2.81386	1.32373	1.2299	1.22881	1.34532	3.01428	2.62562	3.41117	2.61038	1.59806	1.49147	1.39967	1.34582
C_131	PRUPE_4G229400	AT1G50270	ARATH|TAIR=AT1G50270|UniProtKB=Q9SX45	Pentatricopeptide repeat-containing protein At1g50270;PCMP-E42;	SUBFAMILY NOT NAMED (PTHR24015:SF1015)	RNA binding protein(PC00031);serine/threonine protein kinase receptor(PC00205);transporter(PC00227)		RNA modification(GO:0009451)	mitochondrion(GO:0005739)			41.026	0.38	-6.22876	0.00188	2.93006	1.26877	2.84942	1.62681	2.0051	3.11298	3.29462	3.30755	1.31032	1.21703	1.21595	1.33178	2.84004	2.18083	2.83846	3.53836	2.31218	1.477	1.3858	1.33228
C_132	PRUPE_4G233300	AT5G23580	ARATH|TAIR=AT5G23580|UniProtKB=Q42396	Calcium-dependent protein kinase 12;CPK12;	CALCIUM-DEPENDENT PROTEIN KINASE 12 (PTHR24349:SF166)	non-motor microtubule binding protein(PC00166);non-receptor serine/threonine protein kinase(PC00167)	calmodulin-dependent protein kinase activity(GO:0004683);calcium ion binding(GO:0005509);calmodulin binding(GO:0005516);ATP binding(GO:0005524);calcium-dependent protein serine/threonine kinase activity(GO:0009931)	abscisic acid-activated signaling pathway(GO:0009738);peptidyl-serine phosphorylation(GO:0018105);intracellular signal transduction(GO:0035556);protein autophosphorylation(GO:0046777)	nucleus(GO:0005634);cytoplasm(GO:0005737);plasma membrane(GO:0005886)	Ca-dependent events;Calmodulin induced events;CaMK IV-mediated phosphorylation of CREB;Neuronal System;Transmission across Chemical Synapses;Opioid Signalling;Signaling by GPCR;Neurotransmitter receptors and postsynaptic signal transmission;Cell Cycle;DNA Double Strand Break Response;G2/M Checkpoints;G alpha (i) signalling events;GPCR downstream signalling;Cell Cycle Checkpoints;DAG and IP3 signa…		44.444	0.006	-10.2179	7.22e-08	7.50563	2.18389	7.65371	3.19445	7.28682	7.69265	7.32642	7.71664	2.29801	2.04242	2.0394	2.35575	7.75165	7.65759	7.46256	7.74302	4.94509	2.7409	2.73472	2.35708
C_133	PRUPE_4G234300	AT1G76760	ARATH|TAIR=AT1G76760|UniProtKB=Q6NPF9	Thioredoxin Y1, chloroplastic;At1g76760;	THIOREDOXIN Y1, CHLOROPLASTIC-RELATED (PTHR45663:SF15)	oxidoreductase(PC00176)	enzyme activator activity(GO:0008047);protein disulfide oxidoreductase activity(GO:0015035);oxidoreductase activity, acting on a sulfur group of donors, disulfide as acceptor(GO:0016671);protein-disulfide reductase activity(GO:0047134)	glycerol ether metabolic process(GO:0006662);positive regulation of catalytic activity(GO:0043085);cell redox homeostasis(GO:0045454);oxidation-reduction process(GO:0055114)	cytoplasm(GO:0005737);cytosol(GO:0005829);chloroplast(GO:0009507);chloroplast stroma(GO:0009570)			66.667	1.1e-32	5.73829	0.0136	0.455048	1.73008	0.454443	1.01145	0.453666	0.451386	0.447852	0.46729	1.30848	1.68808	1.68593	2.23783	0.491628	0.463383	0.40256	0.460201	1.3211	1.16643	1.05589	0.502392
C_134	PRUPE_4G235300	AT3G13080	ARATH|Gene=AT3G13080|UniProtKB=Q9LK64	ABC transporter C family member 3;ABCC3;	ABC TRANSPORTER C FAMILY MEMBER 3-RELATED (PTHR24223:SF181)	ATP-binding cassette (ABC) transporter(PC00003)	ATP binding(GO:0005524);ATPase-coupled xenobiotic transmembrane transporter activity(GO:0008559);chlorophyll catabolite transmembrane transporter activity(GO:0010290);ATPase-coupled glutathione S-conjugate transmembrane transporter activity(GO:0015431);ATPase activity(GO:0016887);ATPase-coupled transmembrane transporter activity(GO:0042626)	transmembrane transport(GO:0055085)	plant-type vacuole(GO:0000325);vacuole(GO:0005773);vacuolar membrane(GO:0005774);plasmodesma(GO:0009506);chloroplast(GO:0009507);membrane(GO:0016020);integral component of membrane(GO:0016021);apoplast(GO:0048046)	Transport of small molecules;ABC-family proteins mediated transport		68.317	0	-2.64037	0.00472	8.77352	6.42448	7.43337	9.80049	9.29096	7.47894	8.80615	9.51801	7.03921	6.33436	6.28544	6.03891	7.55064	8.22087	6.79476	7.16721	9.43303	9.96151	9.68842	10.119
C_135	PRUPE_4G235600	AT5G07990	ARATH|TAIR=AT5G07990|UniProtKB=Q9SD85	Flavonoid 3'-monooxygenase;CYP75B1;	FLAVONOID 3'-MONOOXYGENASE (PTHR24298:SF513)	oxygenase(PC00177)	iron ion binding(GO:0005506);oxidoreductase activity, acting on paired donors, with incorporation or reduction of molecular oxygen, NAD(P)H as one donor, and incorporation of one atom of oxygen(GO:0016709);flavonoid 3'-monooxygenase activity(GO:0016711);heme binding(GO:0020037)	response to UV(GO:0009411);response to auxin(GO:0009733);flavonoid biosynthetic process(GO:0009813);oxidation-reduction process(GO:0055114)	extracellular region(GO:0005576);endoplasmic reticulum membrane(GO:0005789);membrane(GO:0016020);integral component of membrane(GO:0016021)			41.58	2.79e-133	-7.1874	9.57e-08	5.90355	2.2835	5.89933	4.69843	5.8798	5.90892	5.71755	6.10794	2.27624	2.26669	2.26387	2.32719	6.07189	5.6709	5.89216	5.96238	4.91788	5.13728	4.28266	4.45588
C_136	PRUPE_4G235700	AT5G07990	ARATH|TAIR=AT5G07990|UniProtKB=Q9SD85	Flavonoid 3'-monooxygenase;CYP75B1;	FLAVONOID 3'-MONOOXYGENASE (PTHR24298:SF513)	oxygenase(PC00177)	iron ion binding(GO:0005506);oxidoreductase activity, acting on paired donors, with incorporation or reduction of molecular oxygen, NAD(P)H as one donor, and incorporation of one atom of oxygen(GO:0016709);flavonoid 3'-monooxygenase activity(GO:0016711);heme binding(GO:0020037)	response to UV(GO:0009411);response to auxin(GO:0009733);flavonoid biosynthetic process(GO:0009813);oxidation-reduction process(GO:0055114)	extracellular region(GO:0005576);endoplasmic reticulum membrane(GO:0005789);membrane(GO:0016020);integral component of membrane(GO:0016021)			42.204	1.54e-133	6.07545	2.59e-35	3.05553	7.94567	3.08234	11.3215	3.25683	2.53533	3.32451	3.10546	8.32169	7.842	7.63289	7.98609	2.79927	3.54573	3.06965	2.91472	11.109	11.6724	11.219	11.2857
C_137	PRUPE_4G248400	AT5G20400	ARATH|TAIR=AT5G20400|UniProtKB=Q84K82	2-oxoglutarate (2OG) and Fe(II)-dependent oxygenase superfamily protein;At5g20400;	2-OXOGLUTARATE (2OG) AND FE(II)-DEPENDENT OXYGENASE SUPERFAMILY PROTEIN (PTHR10209:SF663)		metal ion binding(GO:0046872);dioxygenase activity(GO:0051213)	oxidation-reduction process(GO:0055114)	cytoplasm(GO:0005737);cytosol(GO:0005829)			59.012	3.5e-152	2.28691	3.93e-07	4.95678	7.00954	4.97446	8.16287	4.76313	5.39263	4.80054	4.87083	7.02465	6.71514	6.88248	7.41587	4.82169	4.9648	5.05729	5.05404	7.99001	8.3391	8.11878	8.2036
C_138	PRUPE_4G250300	AT1G51340	ARATH|TAIR=AT1G51340|UniProtKB=Q9SYD6	Protein DETOXIFICATION 42;DTX42;	PROTEIN DETOXIFICATION 42 (PTHR42893:SF4)	transporter(PC00227)	citrate transmembrane transporter activity(GO:0015137);antiporter activity(GO:0015297);xenobiotic transmembrane transporter activity(GO:0042910)	response to aluminum ion(GO:0010044);citrate transport(GO:0015746);transmembrane transport(GO:0055085)	plasma membrane(GO:0005886);integral component of membrane(GO:0016021);root hair(GO:0035618)			44.86	2.02e-19	5.43691	0.00284	1.14599	2.70802	1.08317	2.70863	1.32628	1.07819	1.07153	1.10796	2.59896	2.29688	2.82084	3.11539	1.15291	1.10068	0.984373	1.09473	2.70881	2.62873	2.67038	2.82659
C_139	PRUPE_4G251600	AT3G54000	ARATH|Gene=AT3G54000|UniProtKB=Q84JE0	TIP41-like protein;At3g54000;	TIP41-LIKE PROTEIN (PTHR33356:SF5)		molecular_function(GO:0003674)	biological_process(GO:0008150)	nucleus(GO:0005634)			38.202	1.54e-07	-7.88838	5.15408e-09	5.72184	1.91094	5.36977	2.36907	5.70249	5.71626	5.77853	5.69011	1.93534	1.73378	1.73139	2.24324	5.13875	5.47359	5.24798	5.61878	3.11943	2.28138	2.09371	1.98178
C_140	PRUPE_4G251700	AT1G75280	ARATH|TAIR=AT1G75280|UniProtKB=P52577	Isoflavone reductase homolog P3;At1g75280;	ISOFLAVONE REDUCTASE HOMOLOG P3-RELATED (PTHR43349:SF41)	dehydratase(PC00091);epimerase/racemase(PC00096);oxidoreductase(PC00176)	oxidoreductase activity(GO:0016491)	response to oxidative stress(GO:0006979);response to cadmium ion(GO:0046686);oxidation-reduction process(GO:0055114)	cytoplasm(GO:0005737);mitochondrion(GO:0005739);cytosol(GO:0005829);plasma membrane(GO:0005886)			46.053	1.01e-87	1.59489	0.00338625	7.74791	9.26777	6.89943	9.40156	7.84488	7.86613	7.64609	7.63453	9.27185	9.32063	9.31267	9.16593	6.82714	6.83931	6.64982	7.28147	9.5651	9.57484	9.0943	9.37199
C_141	PRUPE_4G253200	AT4G35160	ARATH|TAIR=AT4G35160|UniProtKB=Q9T003	Acetylserotonin O-methyltransferase;ASMT;	ACETYLSEROTONIN O-METHYLTRANSFERASE (PTHR11746:SF164)	methyltransferase(PC00155)	O-methyltransferase activity(GO:0008171);S-adenosylmethionine-dependent methyltransferase activity(GO:0008757);acetylserotonin O-methyltransferase activity(GO:0017096);protein dimerization activity(GO:0046983)	aromatic compound biosynthetic process(GO:0019438);melatonin biosynthetic process(GO:0030187);methylation(GO:0032259)	nucleus(GO:0005634);cytoplasm(GO:0005737);cytosol(GO:0005829)	Metabolism of amino acids and derivatives;Serotonin and melatonin biosynthesis;Amine-derived hormones;Metabolism		35.933	7.66e-62	5.83689	0.0311	0.584598	1.9138	0.756505	1.17047	0.582994	0.580339	0.576222	0.598835	2.41837	1.31265	1.75313	2.17105	0.627031	1.04266	0.523157	0.833177	1.47121	1.90116	0.670062	0.639464
C_142	PRUPE_4G264000	AT5G12200	ARATH|TAIR=AT5G12200|UniProtKB=Q9FMP3	Dihydropyrimidinase;PYD2;	COLLAPSIN RESPONSE MEDIATOR PROTEIN (PTHR11647:SF1)	metalloprotease(PC00153)	dihydropyrimidinase activity(GO:0004157);metal ion binding(GO:0046872)	pyrimidine nucleobase catabolic process(GO:0006208);uracil catabolic process(GO:0006212);beta-alanine biosynthetic process(GO:0019483);cellular response to nitrogen levels(GO:0043562)	endoplasmic reticulum(GO:0005783);Golgi apparatus(GO:0005794);cytosol(GO:0005829);chloroplast(GO:0009507);plastid(GO:0009536);endomembrane system(GO:0012505)	Metabolism of nucleotides;Nucleobase catabolism;Metabolism;Pyrimidine catabolism	Axon guidance mediated by semaphorins->Collapsin response mediator protein;;Pyrimidine Metabolism->Dihydropyrimidinase;;;	79.885	0	-1.74664	0.041	9.18388	7.48185	9.55958	8.94085	8.88907	9.16674	9.35679	9.32291	7.12316	7.77423	7.04659	7.98343	9.52654	9.77714	9.50647	9.42819	8.98791	9.12888	9.04127	8.60536
C_143	PRUPE_4G265900	AT3G23610	ARATH|TAIR=AT3G23610|UniProtKB=Q9ZR37	Dual specificity protein phosphatase 1;DSPTP1;	MAP KINASE PHOSPHATASE WITH LEUCINE-RICH REPEATS PROTEIN 1-RELATED (PTHR10159:SF511)		protein tyrosine phosphatase activity(GO:0004725);calmodulin binding(GO:0005516);protein tyrosine/serine/threonine phosphatase activity(GO:0008138)	protein dephosphorylation(GO:0006470)	nucleus(GO:0005634);cytoplasm(GO:0005737);chloroplast(GO:0009507)		Oxidative stress response->Mitogen activated protein kinase phosphatase 5;;	38.71	1.99e-06	-3.33663	2.93e-06	5.18262	2.91398	4.88067	3.19621	5.23789	5.34425	5.21668	4.93165	2.91936	2.94605	2.81598	2.97455	4.75786	5.04485	4.67151	5.04847	4.06121	3.16828	2.7464	2.80896
C_144	PRUPE_4G266500	AT4G10630	ARATH|TAIR=AT4G10630|UniProtKB=Q9ZSB9	F3H7.9 protein;F3H7.9;	F3H7.9 PROTEIN (PTHR45669:SF31)		electron transfer activity(GO:0009055);protein disulfide oxidoreductase activity(GO:0015035)	cell redox homeostasis(GO:0045454)	nucleus(GO:0005634)			30.556	1.7	-5.17868	2.52e-07	4.92947	2.04387	4.51324	2.19348	4.74469	5.12778	4.73084	5.11459	1.83339	1.90564	2.29766	2.13878	4.40691	4.46222	4.74337	4.44045	2.53765	2.12831	1.96817	2.13978
C_145	PRUPE_4G268100	AT4G08850	ARATH|TAIR=AT4G08850|UniProtKB=Q8VZG8	MDIS1-interacting receptor like kinase 2;MIK2;	MDIS1-INTERACTING RECEPTOR LIKE KINASE 2 (PTHR27000:SF582)		protein serine/threonine kinase activity(GO:0004674);protein binding(GO:0005515);ATP binding(GO:0005524);kinase activity(GO:0016301)	protein phosphorylation(GO:0006468);pollen tube guidance(GO:0010183)	plasma membrane(GO:0005886);plasmodesma(GO:0009506);integral component of membrane(GO:0016021);pollen tube(GO:0090406)			51.144	0	-3.77838	6.52e-06	5.35505	2.87574	6.21202	4.76079	5.14223	5.87807	5.58688	4.81303	3.36328	2.49462	2.6602	2.98486	6.33979	6.03399	5.88485	6.58947	5.36741	4.97832	3.9418	4.75564
C_146	PRUPE_4G268500	AT5G09970	ARATH|TAIR=AT5G09970|UniProtKB=Q9FIB0	Cytochrome P450 78A7;CYP78A7;	CYTOCHROME P450 78A7 (PTHR24298:SF46)	oxygenase(PC00177)	iron ion binding(GO:0005506);oxidoreductase activity, acting on paired donors, with incorporation or reduction of molecular oxygen, NAD(P)H as one donor, and incorporation of one atom of oxygen(GO:0016709);heme binding(GO:0020037)	multicellular organism development(GO:0007275);regulation of meristem growth(GO:0010075);regulation of growth(GO:0040008);oxidation-reduction process(GO:0055114)	membrane(GO:0016020);integral component of membrane(GO:0016021)			30	0.38	-3.11425	1.19e-19	7.77066	4.96956	7.40196	4.80243	7.8429	7.61997	7.79807	7.82171	5.10165	4.83076	5.04562	4.90021	7.47713	7.38188	7.47867	7.27017	5.62984	4.50028	4.99226	4.08733
C_147	PRUPE_4G273300	AT5G63970	ARATH|TAIR=AT5G63970|UniProtKB=Q8RX26	E3 ubiquitin-protein ligase RGLG3;RGLG3;	E3 UBIQUITIN-PROTEIN LIGASE RGLG3 (PTHR45751:SF18)		ubiquitin-protein transferase activity(GO:0004842);protein binding(GO:0005515);metal ion binding(GO:0046872)	response to wounding(GO:0009611);jasmonic acid mediated signaling pathway(GO:0009867);defense response to bacterium(GO:0042742)	nucleus(GO:0005634);cytoplasm(GO:0005737)			72.581	0	11.3466	2.24281e-20	2.22601	8.56308	2.21668	10.1929	2.21759	2.20323	2.18086	2.30235	8.7131	8.55253	8.36686	8.61984	2.44982	2.27822	1.88021	2.25847	9.90028	10.5185	9.96045	10.3923
C_148	PRUPE_4G274200	AT1G55420	ARATH|TAIR=AT1G55420|UniProtKB=Q9ZVU2	Cysteine/Histidine-rich C1 domain family protein;EDA11;	CYSTEINE/HISTIDINE-RICH C1 DOMAIN FAMILY PROTEIN (PTHR32410:SF157)			megagametogenesis(GO:0009561)	extracellular region(GO:0005576)			36.735	0.61	-5.25467	0.00781302	2.06263	0.969786	2.1894	1.10275	2.08301	2.07357	1.86675	2.22717	0.995886	0.937126	0.936456	1.00968	1.91126	2.36655	1.87011	2.60967	1.25094	1.10527	1.04479	1.01
C_149	PRUPE_4G274700	AT5G63910	ARATH|TAIR=AT5G63910|UniProtKB=P57681	Farnesylcysteine lyase;FLCY;	FARNESYLCYSTEINE LYASE (PTHR15944:SF0)		prenylcysteine oxidase activity(GO:0001735);farnesylcysteine lyase activity(GO:0102149)	abscisic acid-activated signaling pathway(GO:0009738);prenylated protein catabolic process(GO:0030327);prenylcysteine catabolic process(GO:0030328);farnesyl diphosphate metabolic process(GO:0045338);oxidation-reduction process(GO:0055114)	extracellular region(GO:0005576);lysosome(GO:0005764);vacuole(GO:0005773);vacuolar membrane(GO:0005774)	Platelet degranulation ;Response to elevated platelet cytosolic Ca2+;Hemostasis;Platelet activation, signaling and aggregation		62.5	0	-1.34031	0.00517	9.40517	8.12774	9.38678	8.22586	9.38649	9.47703	9.34247	9.41468	8.11559	8.06193	8.19727	8.13616	9.42884	9.37909	9.275	9.46416	8.22946	8.08645	8.31186	8.27569
C_150	PRUPE_4G275500	AT5G63920	ARATH|TAIR=AT5G63920|UniProtKB=Q9LVP1	DNA topoisomerase 3-alpha;TOP3A;	DNA TOPOISOMERASE 3-ALPHA (PTHR11390:SF21)	enzyme modulator(PC00095);isomerase(PC00135);nucleic acid binding(PC00171)	DNA binding(GO:0003677);DNA topoisomerase activity(GO:0003916);DNA topoisomerase type I activity(GO:0003917);zinc ion binding(GO:0008270)	mitotic cell cycle(GO:0000278);resolution of meiotic recombination intermediates(GO:0000712);DNA topological change(GO:0006265);DNA repair(GO:0006281);chromosome segregation(GO:0007059);meiotic cell cycle(GO:0051321)	nucleus(GO:0005634);chromosome(GO:0005694)			71.868	0	1.37515	5.48e-05	9.08662	10.4081	8.78083	9.97203	9.1346	9.11674	9.08776	9.00737	10.3965	10.3927	10.3998	10.4435	8.65937	8.72487	8.96444	8.77463	9.99494	9.86225	10.0353	9.99558
C_151	PRUPE_4G275900	AT5G09230	ARATH|Gene=AT5G09230|UniProtKB=Q94AQ6	NAD-dependent protein deacylase SRT2;SRT2;	NAD-DEPENDENT PROTEIN LIPOAMIDASE SIRTUIN-4, MITOCHONDRIAL (PTHR43688:SF1)	chromatin/chromatin-binding protein(PC00077);deacetylase(PC00087)	protein binding(GO:0005515);NAD+ binding(GO:0070403)	ethylene-activated signaling pathway(GO:0009873);negative regulation of defense response(GO:0031348);defense response to bacterium(GO:0042742);histone H3-K9 acetylation(GO:0043970)	nucleus(GO:0005634);cytoplasm(GO:0005737);mitochondrial matrix(GO:0005759)	Organelle biogenesis and maintenance;Transcriptional activation of mitochondrial biogenesis;Mitochondrial biogenesis		72.973	0	1.64524	3.81e-05	6.90781	8.44961	7.01055	8.05971	6.95175	6.94188	6.82304	6.91457	8.39782	8.44113	8.46141	8.49808	7.01614	6.7106	7.21528	7.10017	8.06227	7.82828	8.16474	8.18355
C_152	PRUPE_4G276400	AT2G01170	ARATH|Gene=AT2G01170|UniProtKB=Q9ZU50	Amino-acid permease BAT1;BAT1;	AMINO-ACID PERMEASE BAT1 (PTHR45649:SF30)		L-glutamate transmembrane transporter activity(GO:0005313);L-alanine transmembrane transporter activity(GO:0015180);arginine transmembrane transporter activity(GO:0015181);gamma-aminobutyric acid transmembrane transporter activity(GO:0015185);L-lysine transmembrane transporter activity(GO:0015189);transmembrane transporter activity(GO:0022857)	amino acid transport(GO:0006865);gamma-aminobutyric acid transport(GO:0015812);transmembrane transport(GO:0055085)	mitochondrion(GO:0005739);integral component of membrane(GO:0016021);mitochondrial membrane(GO:0031966)			43.555	6.45e-139	5.28925	1.26e-10	2.21225	5.71437	2.08348	7.72053	2.08442	2.78408	1.8182	2.1623	5.89702	5.65795	5.86886	5.43366	2.2977	2.14014	1.77411	2.12199	7.59349	8.12585	7.27767	7.88512
C_153	PRUPE_4G277100	AT1G67500	ARATH|EnsemblGenome=AT1G67500|UniProtKB=Q766Z3	DNA polymerase zeta catalytic subunit;REV3;	DNA POLYMERASE ZETA CATALYTIC SUBUNIT (PTHR45812:SF1)		nucleotide binding(GO:0000166);DNA binding(GO:0003677);DNA-directed DNA polymerase activity(GO:0003887);metal ion binding(GO:0046872);4 iron, 4 sulfur cluster binding(GO:0051539)	double-strand break repair via homologous recombination(GO:0000724);DNA replication(GO:0006260);DNA repair(GO:0006281);cellular response to DNA damage stimulus(GO:0006974);response to UV(GO:0009411);response to UV-B(GO:0010224);translesion synthesis(GO:0019985);error-prone translesion synthesis(GO:0042276);cellular response to UV-C(GO:0071494)	nucleus(GO:0005634);zeta DNA polymerase complex(GO:0016035)	DNA Repair;Translesion synthesis by REV1;DNA Damage Bypass;Translesion synthesis by POLI;Translesion synthesis by POLK;Translesion synthesis by Y family DNA polymerases bypasses lesions on DNA template		79.412	2.32e-11	-9.36434	3.3e-13	6.536	1.96422	5.98749	2.72075	6.73079	6.3701	6.36299	6.68014	2.06473	1.83971	1.83704	2.11542	5.52735	6.09225	6.17963	6.15073	3.58343	2.45173	2.73124	2.11659
C_154	PRUPE_4G279300	AT1G23500	ARATH|TAIR=AT1G23500|UniProtKB=Q9ZUE4	GDSL esterase/lipase At1g23500;At1g23500;	SUBFAMILY NOT NAMED (PTHR45642:SF52)		lipase activity(GO:0016298)	lipid catabolic process(GO:0016042)	extracellular region(GO:0005576)			39.286	0.88	-6.83674	6.08802e-06	3.65682	1.43058	3.39729	1.63267	3.80942	3.63024	3.41743	3.7702	1.48204	1.36661	1.36526	1.5084	3.43462	3.50866	3.52202	3.12384	1.76196	1.68525	1.57446	1.50901
C_155	PRUPE_4G282500	AT5G04700	ARATH|TAIR=AT5G04700|UniProtKB=Q9LZ27	Ankyrin repeat family protein;T1E3_60;	ANKYRIN REPEAT FAMILY PROTEIN (PTHR24177:SF232)		molecular_function(GO:0003674)	biological_process(GO:0008150)	cytoplasm(GO:0005737);membrane(GO:0016020);integral component of membrane(GO:0016021)			34.904	2.34e-102	3.6082	0.00349	2.14093	4.40225	2.05675	6.52584	1.66972	1.65869	2.47951	2.7558	4.63106	4.66492	3.92624	4.38679	1.84707	1.97216	2.03091	2.37685	6.5453	5.41236	6.94494	7.20075
C_156	PRUPE_4G284000	AT3G14470	ARATH|TAIR=AT3G14470|UniProtKB=Q9LRR4	Putative disease resistance RPP13-like protein 1;RPPL1;	DISEASE RESISTANCE RPP13-LIKE PROTEIN 1-RELATED (PTHR23155:SF1071)		protein binding(GO:0005515);ATP binding(GO:0005524);ADP binding(GO:0043531)	defense response(GO:0006952)	extracellular region(GO:0005576)			31.832	2.94e-117	3.86855	5.31e-13	3.45846	6.68154	3.27593	7.76759	3.36721	3.80659	3.42804	3.232	6.96186	6.5499	6.63907	6.57534	2.95988	3.5399	3.08678	3.51715	7.33557	7.4845	7.7438	8.50651
C_157	PRUPE_4G284300	AT3G14470	ARATH|TAIR=AT3G14470|UniProtKB=Q9LRR4	Putative disease resistance RPP13-like protein 1;RPPL1;	DISEASE RESISTANCE RPP13-LIKE PROTEIN 1-RELATED (PTHR23155:SF1071)		protein binding(GO:0005515);ATP binding(GO:0005524);ADP binding(GO:0043531)	defense response(GO:0006952)	extracellular region(GO:0005576)			31.432	5.99e-112	5.26328	3.88e-13	2.36722	6.1484	2.08835	7.42777	2.96572	1.87911	1.85972	2.76433	6.47931	6.33177	6.13845	5.64407	2.09199	1.94401	1.59818	2.71923	7.52838	7.15098	7.18186	7.84987
C_158	PRUPE_4G285500	AT3G14470	ARATH|TAIR=AT3G14470|UniProtKB=Q9LRR4	Putative disease resistance RPP13-like protein 1;RPPL1;	DISEASE RESISTANCE RPP13-LIKE PROTEIN 1-RELATED (PTHR23155:SF1071)		protein binding(GO:0005515);ATP binding(GO:0005524);ADP binding(GO:0043531)	defense response(GO:0006952)	extracellular region(GO:0005576)			31.146	9.31e-108	12.4184	5.97e-25	2.3597	9.62343	2.39371	10.7641	2.35103	2.33625	2.31324	2.4383	9.88579	9.59158	9.37219	9.64416	2.59031	2.41345	2.17798	2.39311	10.6749	10.7565	10.6611	10.9639
C_159	PRUPE_4G285800	AT1G17230	ARATH|TAIR=AT1G17230|UniProtKB=Q9SHI2	Leucine-rich repeat receptor-like serine/threonine-protein kinase At1g17230;At1g17230;	SUBFAMILY NOT NAMED (PTHR27000:SF588)		protein kinase activity(GO:0004672);protein serine/threonine kinase activity(GO:0004674);protein binding(GO:0005515);ATP binding(GO:0005524)	protein phosphorylation(GO:0006468)	plasma membrane(GO:0005886);integral component of membrane(GO:0016021)			28.261	1.3	-5.82325	0.00183	2.56646	1.11847	2.65208	1.21181	2.55979	2.93035	2.07504	2.70065	1.15362	1.07464	1.07373	1.17189	3.19961	2.34934	2.93359	2.12579	1.16059	1.2963	1.21802	1.17232
C_160	PRUPE_4G286000	AT3G14470	ARATH|TAIR=AT3G14470|UniProtKB=Q9LRR4	Putative disease resistance RPP13-like protein 1;RPPL1;	DISEASE RESISTANCE RPP13-LIKE PROTEIN 1-RELATED (PTHR23155:SF1071)		protein binding(GO:0005515);ATP binding(GO:0005524);ADP binding(GO:0043531)	defense response(GO:0006952)	extracellular region(GO:0005576)			42.401	0	-6.30685	4.44e-05	4.14693	1.82868	4.46696	2.79421	3.854	4.11676	4.13416	4.48283	1.83866	1.6838	1.91843	1.87381	4.45894	4.15256	4.47176	4.78458	3.21887	2.4056	2.67299	2.8794
C_161	PRUPE_5G001500	AT4G08980	ARATH|TAIR=AT4G08980|UniProtKB=Q9ZPE4	F-box protein FBW2;FBW2;	F-BOX PROTEIN FBW2 (PTHR16134:SF23)		protein binding(GO:0005515);ubiquitin protein ligase activity(GO:0061630)	ubiquitin-dependent protein catabolic process(GO:0006511);response to abscisic acid(GO:0009737);posttranscriptional regulation of gene expression(GO:0010608);negative regulation of gene expression(GO:0010629);protein ubiquitination(GO:0016567);SCF-dependent proteasomal ubiquitin-dependent protein catabolic process(GO:0031146)	nucleus(GO:0005634);SCF ubiquitin ligase complex(GO:0019005)			34.091	0.000268	5.94742	0.00037	1.19581	2.84525	1.19191	3.99305	1.1921	1.18578	1.17595	1.22941	2.379	2.73383	2.89984	3.36833	1.29432	1.21878	1.04447	1.21009	3.76069	4.18536	3.79118	4.23495
C_162	PRUPE_5G005000	AT2G33590	ARATH|TAIR=AT2G33590|UniProtKB=O22809	NAD(P)-binding Rossmann-fold superfamily protein;CRL1;	NAD(P)-BINDING ROSSMANN-FOLD SUPERFAMILY PROTEIN (PTHR10366:SF461)	dehydratase(PC00091);epimerase/racemase(PC00096);oxidoreductase(PC00176)	oxidoreductase activity(GO:0016491);oxidoreductase activity, acting on the CH-OH group of donors, NAD or NADP as acceptor(GO:0016616);coenzyme binding(GO:0050662)	response to heat(GO:0009408);response to water deprivation(GO:0009414);response to abscisic acid(GO:0009737);response to cadmium ion(GO:0046686)	cellular_component(GO:0005575)			63.208	1.74e-132	7.5465	1.5322e-10	2.06703	6.63005	2.242	7.03714	1.88562	2.10406	2.08355	2.1949	7.07564	6.25812	6.22881	6.95765	2.54599	1.93804	2.32926	2.15469	7.33015	5.70697	7.59666	7.51477
C_163	PRUPE_5G025300	AT3G07040	ARATH|TAIR=AT3G07040|UniProtKB=Q39214	Disease resistance protein RPM1;RPM1;	DISEASE RESISTANCE PROTEIN RPM1 (PTHR23155:SF977)		nucleotide binding(GO:0000166);protein binding(GO:0005515);ATP binding(GO:0005524);ADP binding(GO:0043531)	defense response(GO:0006952);plant-type hypersensitive response(GO:0009626)	plasma membrane(GO:0005886);endomembrane system(GO:0012505);extrinsic component of plasma membrane(GO:0019897)			32.495	1.13e-153	-5.95163	0.00568	3.41296	1.68183	1.58677	9.09332	4.20574	2.60916	3.0009	3.83605	1.78819	1.55023	1.5474	1.84149	1.7883	1.641	1.29385	1.62395	8.42876	10.245	8.37341	9.32608
C_164	PRUPE_5G040300	AT1G32520	NA	NA	NA	NA	NA	NA	NA	NA	NA	73.333	6.95e-118	10.4178	5.68361e-17	2.03799	7.57538	2.17594	8.53636	2.0301	2.01663	1.99563	2.10959	7.87801	7.28292	7.37248	7.76813	2.24762	2.08698	1.71275	2.65642	8.59084	8.42788	8.70017	8.42656
C_165	PRUPE_5G086700	AT4G22880	ARATH|TAIR=AT4G22880|UniProtKB=Q96323	Leucoanthocyanidin dioxygenase;LDOX;	LEUCOANTHOCYANIDIN DIOXYGENASE (PTHR10209:SF497)		L-ascorbic acid binding(GO:0031418);metal ion binding(GO:0046872);leucocyanidin oxygenase activity(GO:0050589);dioxygenase activity(GO:0051213)	vacuole organization(GO:0007033);response to wounding(GO:0009611);anthocyanin-containing compound biosynthetic process(GO:0009718);response to jasmonic acid(GO:0009753);proanthocyanidin biosynthetic process(GO:0010023);oxidation-reduction process(GO:0055114)	cytoplasm(GO:0005737)			79.885	0	2.18278	0.00015	10.5398	12.6603	10.9818	10.2329	10.5521	10.2123	10.7497	10.6452	12.6688	12.6084	12.6109	12.7531	10.8775	10.9487	11.2504	10.8505	9.95682	9.42934	10.9198	10.6257
C_166	PRUPE_5G153200	AT5G44640	ARATH|TAIR=AT5G44640|UniProtKB=Q9LU02	Beta-glucosidase 13;BGLU13;	BETA-GLUCOSIDASE 12-RELATED (PTHR10353:SF194)		beta-glucosidase activity(GO:0008422);scopolin beta-glucosidase activity(GO:0102483)	carbohydrate metabolic process(GO:0005975);response to salt stress(GO:0009651);glucosinolate catabolic process(GO:0019762)	extracellular region(GO:0005576);Golgi apparatus(GO:0005794)	Digestion and absorption;Digestion of dietary carbohydrate;Digestion		50.8	4.28e-176	4.34153	1.44086e-05	1.70767	4.38427	1.87574	1.63554	1.72254	2.37274	1.47292	1.26248	4.03753	4.14131	4.64937	4.70888	1.62232	2.13726	1.99538	1.748	1.88322	1.55304	1.74481	1.36112
C_167	PRUPE_5G209200	AT5G08100	ARATH|Gene=AT5G08100|UniProtKB=P50287	Isoaspartyl peptidase/L-asparaginase 1;At5g08100;	ISOASPARTYL PEPTIDASE/L-ASPARAGINASE 1 (PTHR10188:SF31)	protease(PC00190)	asparaginase activity(GO:0004067);beta-aspartyl-peptidase activity(GO:0008798);hydrolase activity(GO:0016787)	proteolysis(GO:0006508);asparagine catabolic process via L-aspartate(GO:0033345)	cytoplasm(GO:0005737);cytosol(GO:0005829);plasma membrane(GO:0005886)			75.472	8.75e-168	-2.44042	0.000901	5.38854	3.49676	5.03271	3.75308	5.53508	5.48054	5.39575	5.14278	2.69801	3.77286	3.62182	3.89436	5.1388	5.14169	5.21263	4.63774	4.09105	3.9165	3.76384	3.24092
C_168	PRUPE_5G212500	AT5G13210	ARATH|TAIR=AT5G13210|UniProtKB=Q9LYV5	AT5g13210/T31B5_30;At5g13210;	SUBFAMILY NOT NAMED (PTHR31373:SF17)				chloroplast(GO:0009507)			38.277	7.73e-126	-3.4849	0.0285	4.69849	2.48328	2.99192	2.2701	5.36976	3.34494	4.64179	5.43745	2.57688	2.63823	1.78809	2.92992	1.96816	3.9675	2.88545	3.14657	2.21639	2.77391	2.35586	1.73425
C_169	PRUPE_5G219100	AT5G13210	ARATH|TAIR=AT5G13210|UniProtKB=Q9LYV5	AT5g13210/T31B5_30;At5g13210;	SUBFAMILY NOT NAMED (PTHR31373:SF17)				chloroplast(GO:0009507)			60.112	0	-3.55829	0.0431	5.65739	2.96901	3.37361	4.4592	6.28418	4.19878	5.69667	6.44992	4.18926	2.79017	2.30346	2.59316	3.54042	4.60014	1.65714	3.69674	4.39742	4.44017	3.96928	5.02995
C_170	PRUPE_5G230700	AT4G38620	ARATH|TAIR=AT4G38620|UniProtKB=Q9SZP1	Transcription repressor MYB4;MYB4;	TRANSCRIPTION REPRESSOR MYB4 (PTHR10641:SF741)	DNA binding protein(PC00009);homeodomain transcription factor(PC00119)	DNA binding(GO:0003677);DNA-binding transcription factor activity(GO:0003700);protein binding(GO:0005515);sequence-specific DNA binding(GO:0043565);transcription regulatory region DNA binding(GO:0044212)	response to salicylic acid(GO:0009751);response to jasmonic acid(GO:0009753);response to UV-B(GO:0010224);cell differentiation(GO:0030154);negative regulation of transcription, DNA-templated(GO:0045892);negative regulation of sinapate ester biosynthetic process(GO:1903086);regulation of phenylpropanoid metabolic process(GO:2000762)	nucleus(GO:0005634)			52.535	1.98e-69	3.85407	3.53814e-10	3.18682	6.26353	2.70069	4.67941	3.31129	3.39393	3.27313	2.76893	6.22549	6.31998	6.12037	6.38827	2.33231	2.58155	2.64062	3.24829	4.36454	4.55247	5.58277	4.21786
C_171	PRUPE_5G230800	AT4G38620	ARATH|TAIR=AT4G38620|UniProtKB=Q9SZP1	Transcription repressor MYB4;MYB4;	TRANSCRIPTION REPRESSOR MYB4 (PTHR10641:SF741)	DNA binding protein(PC00009);homeodomain transcription factor(PC00119)	DNA binding(GO:0003677);DNA-binding transcription factor activity(GO:0003700);protein binding(GO:0005515);sequence-specific DNA binding(GO:0043565);transcription regulatory region DNA binding(GO:0044212)	response to salicylic acid(GO:0009751);response to jasmonic acid(GO:0009753);response to UV-B(GO:0010224);cell differentiation(GO:0030154);negative regulation of transcription, DNA-templated(GO:0045892);negative regulation of sinapate ester biosynthetic process(GO:1903086);regulation of phenylpropanoid metabolic process(GO:2000762)	nucleus(GO:0005634)			55.122	1.11e-73	2.49723	0.00013	4.99101	7.26804	5.38185	5.86626	5.0479	5.16079	5.48753	4.26783	7.23214	7.13055	7.20822	7.50126	5.44167	5.48526	5.30903	5.29147	6.59701	5.29436	6.25967	5.31399
C_172	PRUPE_6G026300	AT4G26590	ARATH|TAIR=AT4G26590|UniProtKB=Q9SUA4	Oligopeptide transporter 5;OPT5;	OLIGOPEPTIDE TRANSPORTER 5 (PTHR22601:SF61)		oligopeptide transmembrane transporter activity(GO:0035673)	oligopeptide transport(GO:0006857);protein transport(GO:0015031)	cytoplasm(GO:0005737);integral component of plasma membrane(GO:0005887);membrane(GO:0016020)			66.442	0	2.38566	0.0319	4.0859	6.07376	4.24832	5.79578	3.5112	4.73977	3.81031	4.28229	6.5549	5.95888	5.4715	6.30976	4.39163	4.36881	3.68393	4.54889	5.55572	5.09296	6.37611	6.15834
C_173	PRUPE_6G029500	AT4G26530	ARATH|TAIR=AT4G26530|UniProtKB=O65581	Fructose-bisphosphate aldolase 5, cytosolic;FBA5;	FRUCTOSE-BISPHOSPHATE ALDOLASE (PTHR11627:SF20)		fructose-bisphosphate aldolase activity(GO:0004332);protein binding(GO:0005515)	gluconeogenesis(GO:0006094);glycolytic process(GO:0006096);fructose 1,6-bisphosphate metabolic process(GO:0030388)	cytoplasm(GO:0005737);cytosol(GO:0005829)	Glycolysis;Immune System;Platelet degranulation ;Hemostasis;Fructose catabolism;Innate Immune System;Metabolism;Response to elevated platelet cytosolic Ca2+;Gluconeogenesis;Metabolism of carbohydrates;Platelet activation, signaling and aggregation;Fructose metabolism;Neutrophil degranulation;Glucose metabolism	Glycolysis->Aldolase;;Fructose galactose metabolism->Fructose bisphosphate aldolase;;;	87.709	0	3.3704	0.000192	7.46822	10.797	9.37783	13.1284	6.57504	8.51569	7.64138	7.14077	11.3598	10.6513	10.0415	11.1355	10.1765	8.47588	9.14592	9.71299	13.3916	12.2165	13.4218	13.4838
C_174	PRUPE_6G036100	AT5G33393	ARATH|TAIR=AT5G33393|UniProtKB=F4KH99	Uncharacterized protein;At5g33393;					nucleus(GO:0005634)			36	0.017	-4.34986	2.34346e-05	4.32051	2.02444	4.16439	1.90545	4.59005	4.49114	4.13985	4.06102	1.99597	2.03461	2.03243	2.03474	4.34535	3.99038	4.06344	4.25838	1.74511	1.99085	1.8502	2.03564
C_175	PRUPE_6G049400	AT2G30150	ARATH|TAIR=AT2G30150|UniProtKB=O64732	UDP-glycosyltransferase 87A1;UGT87A1;	UDP-GLYCOSYLTRANSFERASE 87A1-RELATED (PTHR11926:SF997)		UDP-glycosyltransferase activity(GO:0008194);transferase activity, transferring glycosyl groups(GO:0016757);transferase activity, transferring hexosyl groups(GO:0016758);quercetin 3-O-glucosyltransferase activity(GO:0080043);quercetin 7-O-glucosyltransferase activity(GO:0080044)		intracellular membrane-bounded organelle(GO:0043231)			56.78	3.4e-90	7.68872	0.0384927	1.17938	3.76325	1.23865	3.66369	1.1749	1.16719	1.15517	1.22028	4.72681	4.16626	1.14938	5.01055	1.29868	1.20738	1.25175	1.19681	4.78275	1.54761	3.67686	4.64752
C_176	PRUPE_6G064300	AT5G01120	ARATH|TAIR=AT5G01120|UniProtKB=Q9LFC4	Uncharacterized protein F7J8_100;At5g01120;	SUBFAMILY NOT NAMED (PTHR33103:SF24)				nucleus(GO:0005634)			30.862	6.89e-60	6.17102	0.0239	0.628641	2.05697	0.627072	1.68018	0.626571	0.623097	0.6177	0.647197	3.05892	1.56566	0.871532	2.73178	0.683503	0.641304	0.546989	0.636493	2.31753	0.803436	2.15389	1.44584
C_177	PRUPE_6G068900	AT2G29150	ARATH|TAIR=AT2G29150|UniProtKB=Q9ZW03	Tropinone reductase homolog At2g29150;At2g29150;	SENESCENCE-ASSOCIATED PROTEIN 13 (PTHR42898:SF24)	dehydrogenase(PC00092);reductase(PC00198)	oxidoreductase activity(GO:0016491)	oxidation-reduction process(GO:0055114)	peroxisome(GO:0005777)			64.815	1.71e-128	3.40584	0.023	3.73801	6.29686	3.73157	7.43815	4.04427	2.99695	4.06599	3.84484	7.65258	6.50602	4.39572	6.63313	3.74085	3.81626	4.18335	3.18584	7.99392	5.78443	7.33253	8.64172
C_178	PRUPE_6G075000	AT3G47570	ARATH|TAIR=AT3G47570|UniProtKB=C0LGP4	Probable LRR receptor-like serine/threonine-protein kinase At3g47570;At3g47570;	SUBFAMILY NOT NAMED (PTHR27008:SF364)		protein serine/threonine kinase activity(GO:0004674);ATP binding(GO:0005524);kinase activity(GO:0016301)	protein phosphorylation(GO:0006468)	plasma membrane(GO:0005886);integral component of membrane(GO:0016021)			47.379	0	7.21834	0.00167	1.10667	3.31399	1.17774	3.29341	1.10279	1.09615	1.0858	1.14194	4.48214	3.51543	1.08081	4.17757	1.51178	1.1308	0.946697	1.12168	4.28477	1.77805	3.05703	4.05377
C_179	PRUPE_6G075600	AT1G15910	ARATH|TAIR=AT1G15910|UniProtKB=Q9S9P3	Factor of DNA methylation 1;FDM1;	FACTOR OF DNA METHYLATION 1-RELATED (PTHR21596:SF3)		DNA binding(GO:0003677);RNA binding(GO:0003723);double-stranded RNA binding(GO:0003725);protein binding(GO:0005515);protein self-association(GO:0043621)	regulation of double-strand break repair via homologous recombination(GO:0010569);RNA-directed DNA methylation(GO:0080188)	cytoplasm(GO:0005737);plasmodesma(GO:0009506)			44.444	9.48e-43	4.758	0.0388	1.21204	2.89384	1.30481	2.02942	1.01719	1.26622	1.2569	1.30786	3.62556	2.88456	1.4625	3.60275	1.09182	1.29767	1.32339	1.50635	2.61098	1.2485	1.71758	2.54063
C_180	PRUPE_6G130200	AT5G35917	NA	NA	NA	NA	NA	NA	NA	NA	NA	44.828	3	-4.9296	0.0213859	2.31246	1.11893	2.08046	1.26407	1.96057	2.62259	2.29085	2.37586	1.08288	1.02419	1.02353	1.3451	2.3098	2.35882	1.66802	1.98522	1.33192	1.4949	1.13237	1.09711
C_181	PRUPE_6G134900	AT2G44450	ARATH|TAIR=AT2G44450|UniProtKB=O64879	Beta-glucosidase 15;BGLU15;	BETA-GLUCOSIDASE 15 (PTHR10353:SF215)		hydrolase activity, hydrolyzing O-glycosyl compounds(GO:0004553);beta-glucosidase activity(GO:0008422);scopolin beta-glucosidase activity(GO:0102483)	carbohydrate metabolic process(GO:0005975);response to salt stress(GO:0009651);glucosinolate catabolic process(GO:0019762)	extracellular region(GO:0005576);cell wall(GO:0005618);Golgi apparatus(GO:0005794);plant-type cell wall(GO:0009505);plasmodesma(GO:0009506);apoplast(GO:0048046)	Digestion and absorption;Digestion of dietary carbohydrate;Digestion		54.93	0	4.17185	1.01554e-05	5.22112	9.04205	4.89324	10.8076	4.55195	5.75277	4.7847	5.79505	10.0308	8.98025	7.9427	9.21444	6.13327	4.40774	4.59073	4.44121	11.1204	9.98175	10.9005	11.2276
C_182	PRUPE_6G139800	AT5G22250	ARATH|TAIR=AT5G22250|UniProtKB=Q9FMS6	Probable CCR4-associated factor 1 homolog 11;CAF1-11;	CCR4-ASSOCIATED FACTOR 1 HOMOLOG 11-RELATED (PTHR10797:SF48)	transcription factor(PC00218)	RNA binding(GO:0003723);poly(A)-specific ribonuclease activity(GO:0004535);protein binding(GO:0005515);3'-5' exonuclease activity(GO:0008408);metal ion binding(GO:0046872)	nuclear-transcribed mRNA poly(A) tail shortening(GO:0000289);negative regulation of translation(GO:0017148);defense response to bacterium(GO:0042742);exonucleolytic catabolism of deadenylated mRNA(GO:0043928)	P-body(GO:0000932);nucleus(GO:0005634);CCR4-NOT core complex(GO:0030015)			65.018	4.63e-125	-6.53942	5.49e-05	3.72223	1.53117	4.96215	1.85114	3.41212	4.07226	3.69943	3.70511	1.60447	1.4404	1.43846	1.64136	5.90389	5.21744	4.68605	4.04122	2.14457	1.88471	1.73307	1.64222
C_183	PRUPE_6G151900	AT3G61220	ARATH|EnsemblGenome=AT3G61220|UniProtKB=Q9M2E2	(+)-neomenthol dehydrogenase;SDR1;	(+)-NEOMENTHOL DEHYDROGENASE-RELATED (PTHR43490:SF75)	dehydrogenase(PC00092);reductase(PC00198)	alcohol dehydrogenase (NADP+) activity(GO:0008106);(+)-neomenthol dehydrogenase activity(GO:0047501);(-)-menthol dehydrogenase activity(GO:0047504)	defense response(GO:0006952);oxidation-reduction process(GO:0055114);response to karrikin(GO:0080167)	cytoplasm(GO:0005737);cytosol(GO:0005829);plasma membrane(GO:0005886)	Fatty acid metabolism;Metabolism;Metabolism of lipids;Synthesis of Prostaglandins (PG) and Thromboxanes (TX);Phase I - Functionalization of compounds;Arachidonic acid metabolism;Biological oxidations		50	9e-98	-1.82106	0.000695	7.45552	5.82132	7.44972	5.49606	7.20335	7.67	7.74088	7.20785	5.72091	5.74316	5.7179	6.10332	7.50941	7.34331	7.62937	7.31677	5.54256	5.54433	5.51147	5.38586
C_184	PRUPE_6G155000	AT1G20980	ARATH|TAIR=AT1G20980|UniProtKB=Q8RY95	Squamosa promoter-binding-like protein 14;SPL14;	SQUAMOSA PROMOTER-BINDING-LIKE PROTEIN 14 (PTHR31251:SF78)		DNA binding(GO:0003677);DNA-binding transcription factor activity(GO:0003700);protein binding(GO:0005515);metal ion binding(GO:0046872)	regulation of transcription, DNA-templated(GO:0006355);defense response to bacterium(GO:0042742);positive regulation of transcription, DNA-templated(GO:0045893)	nucleus(GO:0005634);cytoplasm(GO:0005737);plasma membrane(GO:0005886)			44	5.4	1.80401	0.00402062	6.79714	8.49586	6.53153	8.69864	7.08874	6.70172	6.77016	6.62794	8.31338	8.62646	8.61097	8.43262	6.45102	6.49936	6.39907	6.77667	8.5179	9.17017	8.41652	8.68996
C_185	PRUPE_6G157100	AT5G59430	ARATH|TAIR=AT5G59430|UniProtKB=Q8L7L8	Telomere repeat-binding protein 1;TRP1;	TELOMERE REPEAT-BINDING PROTEIN 1-RELATED (PTHR21717:SF65)		double-stranded telomeric DNA binding(GO:0003691);protein binding(GO:0005515)	response to salt stress(GO:0009651);response to ethylene(GO:0009723);response to auxin(GO:0009733);response to gibberellin(GO:0009739);response to salicylic acid(GO:0009751);response to jasmonic acid(GO:0009753);ethylene-activated signaling pathway(GO:0009873);response to cadmium ion(GO:0046686)	nucleus(GO:0005634);cytoplasm(GO:0005737);plasma membrane(GO:0005886);membrane(GO:0016020);nuclear membrane(GO:0031965)			43.243	0.1	4.95477	6.65184e-09	2.10153	5.09807	2.25808	4.72838	2.52823	2.16365	1.69189	2.02237	5.01166	5.04922	5.33976	4.99163	2.55217	1.75538	2.73392	1.99086	4.94656	4.34089	4.84266	4.7834
C_186	PRUPE_6G164400	AT5G60900	ARATH|TAIR=AT5G60900|UniProtKB=Q39202	G-type lectin S-receptor-like serine/threonine-protein kinase RLK1;RLK1;	G-TYPE LECTIN S-RECEPTOR-LIKE SERINE/THREONINE-PROTEIN KINASE RLK1 (PTHR27002:SF685)		protein serine/threonine kinase activity(GO:0004674)	protein phosphorylation(GO:0006468)	extracellular region(GO:0005576);plasma membrane(GO:0005886)			35.664	3.03e-148	-4.96432	0.0138392	3.11779	1.73551	2.96183	4.6893	3.11424	2.54941	3.52768	3.27982	2.00105	1.58587	1.58409	1.77102	2.42315	2.97346	3.29926	3.15147	4.54014	4.75694	4.555	4.90514
C_187	PRUPE_6G164500	AT1G49170	ARATH|TAIR=AT1G49170|UniProtKB=Q6NQG5	At1g49170;At1g49170;	SUBFAMILY NOT NAMED (PTHR47817:SF2)		kinase activity(GO:0016301)	phosphorylation(GO:0016310)	nucleus(GO:0005634)			72.868	6.09e-58	9.48867	1.63e-13	1.89648	6.64484	1.88766	8.01297	1.88898	1.87614	1.85613	1.96467	6.50929	6.82682	6.67787	6.56538	2.0959	1.94314	1.58609	1.92551	7.79116	8.72589	7.66558	7.86927
C_188	PRUPE_6G164600	AT1G49180	ARATH|Gene=AT1G49180|UniProtKB=F4I1N8	Serine/threonine-protein kinase ATG1t;At1g49180;	SERINE/THREONINE-PROTEIN KINASE ATG1T (PTHR24348:SF51)		protein serine/threonine kinase activity(GO:0004674)	autophagosome assembly(GO:0000045);regulation of autophagy(GO:0010506);phosphorylation(GO:0016310);protein autophosphorylation(GO:0046777)	phagophore assembly site(GO:0000407);cytosol(GO:0005829);membrane(GO:0016020)	Receptor Mediated Mitophagy;Mitophagy		60.484	3.43e-112	8.75399	1.48344e-11	1.6785	5.73077	1.67094	5.8471	1.67222	1.66147	1.6447	1.7356	5.72196	5.80361	5.72483	5.67268	1.8453	1.71758	1.41806	1.70282	5.83114	6.23682	5.62366	5.6968
C_189	PRUPE_6G165400	AT5G60900	ARATH|TAIR=AT5G60900|UniProtKB=Q39202	G-type lectin S-receptor-like serine/threonine-protein kinase RLK1;RLK1;	G-TYPE LECTIN S-RECEPTOR-LIKE SERINE/THREONINE-PROTEIN KINASE RLK1 (PTHR27002:SF685)		protein serine/threonine kinase activity(GO:0004674)	protein phosphorylation(GO:0006468)	extracellular region(GO:0005576);plasma membrane(GO:0005886)			34.914	8.86e-130	-5.78622	0.00105398	2.58352	1.15293	2.76786	1.24766	2.79534	2.11901	2.7654	2.65431	1.18859	1.10847	1.10754	1.20713	2.60046	3.07605	2.33609	3.05885	1.19566	1.33346	1.25396	1.20756
C_190	PRUPE_6G165500	AT5G60900	ARATH|TAIR=AT5G60900|UniProtKB=Q39202	G-type lectin S-receptor-like serine/threonine-protein kinase RLK1;RLK1;	G-TYPE LECTIN S-RECEPTOR-LIKE SERINE/THREONINE-PROTEIN KINASE RLK1 (PTHR27002:SF685)		protein serine/threonine kinase activity(GO:0004674)	protein phosphorylation(GO:0006468)	extracellular region(GO:0005576);plasma membrane(GO:0005886)			36.342	5.8e-148	-6.06479	0.000105888	3.45504	1.77749	3.43314	4.99219	3.12046	3.58995	4.01357	3.0962	1.85169	1.68545	1.68349	1.88932	2.99212	3.52189	3.50755	3.711	4.92907	4.78546	5.05949	5.19474
C_191	PRUPE_6G175900	AT1G66370	ARATH|TAIR=AT1G66370|UniProtKB=Q9FNV9	Transcription factor MYB113;MYB113;	TRANSCRIPTION FACTOR MYB113-RELATED (PTHR10641:SF1009)	DNA binding protein(PC00009);homeodomain transcription factor(PC00119)	DNA-binding transcription factor activity(GO:0003700);sequence-specific DNA binding(GO:0043565);transcription regulatory region DNA binding(GO:0044212)	regulation of transcription, DNA-templated(GO:0006355);multicellular organism development(GO:0007275);response to jasmonic acid(GO:0009753);cell differentiation(GO:0030154);regulation of anthocyanin biosynthetic process(GO:0031540)	nucleus(GO:0005634)			59.589	1.69e-53	12.3043	1.4e-24	2.12751	9.4456	2.11829	8.04342	2.11933	2.10536	2.08361	2.20172	9.65301	9.33296	9.32692	9.46952	2.34492	2.17827	1.79089	2.15907	8.05895	7.85925	8.27153	7.98396
C_192	PRUPE_6G184200	AT2G26160	ARATH|TAIR=AT2G26160|UniProtKB=Q1PEZ8	F-box protein At2g26160;At2g26160;	SUBFAMILY NOT NAMED (PTHR33110:SF68)		molecular_function(GO:0003674)	biological_process(GO:0008150)	nucleus(GO:0005634)			25.269	7.81e-21	5.05886	0.0387	0.973655	2.24588	1.14974	1.88509	0.915657	0.912514	1.13203	0.934417	2.42247	1.96032	2.2182	2.38252	0.967829	1.36042	1.34607	0.924662	2.52094	2.05402	1.01891	1.94648
C_193	PRUPE_6G187400	AT4G39900	ARATH|TAIR=AT4G39900|UniProtKB=Q93VM6	AT4g39900/T5J17_70;At4g39900;	SUBFAMILY NOT NAMED (PTHR34064:SF5)		molecular_function(GO:0003674)	biological_process(GO:0008150)	nucleus(GO:0005634);integral component of membrane(GO:0016021)			42.489	1.2e-51	2.10515	1.89e-06	7.14398	9.14406	7.0486	8.04688	6.82152	7.27643	7.15993	7.31802	9.14219	9.25273	9.09171	9.08962	6.88203	6.81595	7.47724	7.01919	8.55522	7.92715	7.96197	7.74318
C_194	PRUPE_6G195100	AT3G05200	ARATH|TAIR=AT3G05200|UniProtKB=Q8RXX9	E3 ubiquitin-protein ligase ATL6;ATL6;	E3 UBIQUITIN-PROTEIN LIGASE ATL6 (PTHR14155:SF486)	ubiquitin-protein ligase(PC00234)	ubiquitin-protein transferase activity(GO:0004842);metal ion binding(GO:0046872)	defense response, incompatible interaction(GO:0009814);defense response to bacterium, incompatible interaction(GO:0009816);response to chitin(GO:0010200);protein ubiquitination(GO:0016567)	extracellular region(GO:0005576);plasma membrane(GO:0005886);integral component of membrane(GO:0016021)			43.598	1.43e-65	-3.51303	0.000958	5.52051	3.04065	3.97188	6.58271	5.81153	4.47418	5.23649	6.55983	3.8682	2.44261	2.90776	2.94403	4.39141	4.36233	3.23765	3.89612	6.81478	6.91235	5.55775	7.04595
C_195	PRUPE_6G199800	AT3G07040	ARATH|TAIR=AT3G07040|UniProtKB=Q39214	Disease resistance protein RPM1;RPM1;	DISEASE RESISTANCE PROTEIN RPM1 (PTHR23155:SF977)		nucleotide binding(GO:0000166);protein binding(GO:0005515);ATP binding(GO:0005524);ADP binding(GO:0043531)	defense response(GO:0006952);plant-type hypersensitive response(GO:0009626)	plasma membrane(GO:0005886);endomembrane system(GO:0012505);extrinsic component of plasma membrane(GO:0019897)			42.484	0	-4.59753	0.000679	7.84482	3.85215	8.40122	3.50555	7.56038	7.9945	7.88368	7.94073	3.72515	3.91658	3.67642	4.09045	8.48576	8.40178	8.45229	8.26505	5.24457	3.01064	2.96312	2.80386
C_196	PRUPE_6G200500	AT4G34560	ARATH|TAIR=AT4G34560|UniProtKB=Q8L623	Transmembrane protein;At4g34560;	TRANSMEMBRANE PROTEIN (PTHR33640:SF8)		molecular_function(GO:0003674)	biological_process(GO:0008150)	chloroplast(GO:0009507);integral component of membrane(GO:0016021)			49.333	1.1e-13	9.56936	3.03973e-13	1.5705	6.41932	1.56285	4.54244	1.56432	1.55369	1.53711	1.6269	6.58821	6.61811	5.98028	6.49067	1.73505	1.60911	1.31272	1.59453	4.4514	3.75789	5.21731	4.74316
C_197	PRUPE_6G239200	AT3G45290	ARATH|TAIR=AT3G45290|UniProtKB=Q94KB9	MLO-like protein 3;MLO3;	MLO-LIKE PROTEIN 3 (PTHR31942:SF89)		calmodulin binding(GO:0005516)	defense response(GO:0006952);response to biotic stimulus(GO:0009607)	nucleus(GO:0005634);integral component of membrane(GO:0016021)			55.769	0	2.76811	4.82931e-05	3.31619	5.3873	3.54752	6.14415	3.3094	3.18495	3.37287	3.39753	5.64449	5.39487	5.01823	5.4916	3.75596	3.66107	3.31861	3.45442	5.74293	6.18538	6.01167	6.63664
C_198	PRUPE_6G259700	AT5G65860	ARATH|Gene=AT5G65860|UniProtKB=Q2V2U9	Ankyrin repeat family protein;At5g65860;	GUANIDINOACETATE N-METHYLTRANSFERASE (PTHR32379:SF1)		S-adenosylmethionine-dependent methyltransferase activity(GO:0008757);protein-arginine N-methyltransferase activity(GO:0016274)	S-adenosylhomocysteine metabolic process(GO:0046498);S-adenosylmethionine metabolic process(GO:0046500)	nucleus(GO:0005634);cytoplasm(GO:0005737)	Metabolism of amino acids and derivatives;Creatine metabolism;Metabolism;Metabolism of polyamines		67.568	1.3e-11	4.45867	7.23e-10	2.82963	6.24085	2.98665	6.72279	3.48391	2.75248	2.57143	2.5107	6.48161	6.38982	5.64087	6.45111	3.83954	3.34643	2.11324	2.64738	6.72508	7.29672	6.41636	6.45302
C_199	PRUPE_6G266100	AT5G44510	ARATH|TAIR=AT5G44510|UniProtKB=Q9FI14	Disease resistance protein TAO1;TAO1;	DISEASE RESISTANCE PROTEIN TAO1 (PTHR11017:SF268)		ATP binding(GO:0005524);ADP binding(GO:0043531)	signal transduction(GO:0007165);defense response to bacterium, incompatible interaction(GO:0009816);defense response to bacterium(GO:0042742)	chloroplast(GO:0009507)			40.541	0.7	5.90112	0.00174676	1.0143	2.47249	1.01204	2.91446	1.01158	1.00701	0.999907	1.03869	2.58897	2.54278	1.63837	3.11983	1.08627	1.03095	0.906319	1.02463	2.60813	2.87802	2.66106	3.51061
C_200	PRUPE_6G266200	AT5G22910	ARATH|TAIR=AT5G22910|UniProtKB=Q9FFB7	Cation/H(+) antiporter 9;CHX9;	CATION/H(+) ANTIPORTER 9 (PTHR32468:SF69)	transporter(PC00227)	monovalent cation:proton antiporter activity(GO:0005451);solute:proton antiporter activity(GO:0015299);sodium:proton antiporter activity(GO:0015385)	cation transport(GO:0006812);potassium ion transport(GO:0006813);regulation of pH(GO:0006885)	endomembrane system(GO:0012505);integral component of membrane(GO:0016021)			33.333	0.23	8.01447	7.04e-09	1.60651	5.0019	1.66472	5.79288	1.60053	1.59027	1.57427	1.66098	5.28263	5.0495	4.61624	5.05922	1.76557	1.9056	1.35799	1.62971	5.33855	6.51302	5.47071	5.84922
C_201	PRUPE_6G266400	AT1G55460	ARATH|TAIR=AT1G55460|UniProtKB=Q9ZVU5	KIN17-like protein;KIN17;	DNA/RNA-BINDING PROTEIN KIN17 (PTHR12805:SF0)		double-stranded DNA binding(GO:0003690);protein binding(GO:0005515);metal ion binding(GO:0046872)	DNA replication(GO:0006260);cellular response to DNA damage stimulus(GO:0006974);cellular response to copper ion starvation(GO:0035874);regulation of developmental growth(GO:0048638)	nucleus(GO:0005634);nuclear speck(GO:0016607)	Metabolism of proteins;Protein methylation;Post-translational protein modification		72.993	0	7.3384	2.09e-07	1.44639	4.18205	1.44092	4.6185	1.44161	1.43343	1.42069	1.48984	4.10262	3.95096	4.45352	4.22108	1.57347	1.47612	1.24922	1.46488	4.5237	5.05183	4.49096	4.40749
C_202	PRUPE_6G274900	AT3G47570	ARATH|TAIR=AT3G47570|UniProtKB=C0LGP4	Probable LRR receptor-like serine/threonine-protein kinase At3g47570;At3g47570;	SUBFAMILY NOT NAMED (PTHR27008:SF364)		protein serine/threonine kinase activity(GO:0004674);ATP binding(GO:0005524);kinase activity(GO:0016301)	protein phosphorylation(GO:0006468)	plasma membrane(GO:0005886);integral component of membrane(GO:0016021)			45.703	0	-5.19879	0.000108	4.18381	1.84944	4.03602	2.18252	4.32297	4.30787	4.31618	3.78824	1.72979	1.82672	1.58479	2.25646	4.35494	3.91686	3.97534	3.89694	2.59622	1.98	2.12386	2.03
C_203	PRUPE_6G281100	AT3G05660	ARATH|TAIR=AT3G05660|UniProtKB=F4J8G2	Receptor-like protein 33;RLP33;	DISEASE RESISTANCE PROTEIN-LIKE-RELATED (PTHR27004:SF242)		kinase activity(GO:0016301)	signal transduction(GO:0007165)	plasma membrane(GO:0005886)			32.273	1.48e-105	3.14989	3.64e-05	2.97788	5.50909	3.01928	8.57392	3.4931	2.01315	3.54337	2.8619	5.66755	5.75518	5.12947	5.48415	3.95423	2.30232	3.00576	2.81483	8.11238	8.61201	8.62247	8.9488
C_204	PRUPE_6G321200	AT4G15800	ARATH|TAIR=AT4G15800|UniProtKB=Q8L9P8	Protein RALF-like 33;RALFL33;	PROTEIN RALF-LIKE 33 (PTHR33136:SF13)			cell-cell signaling(GO:0007267);calcium-mediated signaling(GO:0019722)	extracellular region(GO:0005576);plant-type cell wall(GO:0009505);plasmodesma(GO:0009506);apoplast(GO:0048046)			60.87	1.9e-42	-2.6405	0.0388	4.47433	2.67453	4.96804	2.62456	4.94147	4.33655	4.09757	4.52175	2.22872	2.03552	3.42553	3.00835	4.95804	5.2572	4.82758	4.82934	2.8232	2.28223	2.38319	3.00962
C_205	PRUPE_6G322600	AT1G09070	ARATH|TAIR=AT1G09070|UniProtKB=O04023	Protein SRC2 homolog;SRC2;	PROTEIN SRC2 HOMOLOG (PTHR32246:SF84)		protein binding(GO:0005515)	protein targeting to vacuole(GO:0006623)	protein storage vacuole(GO:0000326);extracellular region(GO:0005576);endoplasmic reticulum(GO:0005783);endoplasmic reticulum membrane(GO:0005789);plasma membrane(GO:0005886);integral component of membrane(GO:0016021);protein storage vacuole membrane(GO:0032586)			49.296	1.55e-35	-2.94141	1.93e-36	9.73562	6.94599	10.6387	8.92867	9.57099	9.90534	9.69534	9.77081	6.86093	7.04982	6.95224	6.92096	10.8835	10.6573	10.4388	10.5751	9.033	8.81047	8.66233	9.20887
C_206	PRUPE_6G324200	AT1G55020	ARATH|TAIR=AT1G55020|UniProtKB=Q06327	Linoleate 9S-lipoxygenase 1;LOX1;	LINOLEATE 9S-LIPOXYGENASE 1 (PTHR11771:SF126)	oxygenase(PC00177)	metal ion binding(GO:0046872);linoleate 9S-lipoxygenase activity(GO:1990136)	defense response(GO:0006952);response to wounding(GO:0009611);jasmonic acid biosynthetic process(GO:0009695);response to abscisic acid(GO:0009737);response to jasmonic acid(GO:0009753);defense response to bacterium, incompatible interaction(GO:0009816);lateral root formation(GO:0010311);membrane disassembly(GO:0030397);oxylipin biosynthetic process(GO:0031408);lipid oxidation(GO:0034440);root dev…	cytoplasm(GO:0005737);plastid(GO:0009536)	Biosynthesis of E-series 18(R)-resolvins;Synthesis of 12-eicosatetraenoic acid derivatives;Synthesis of 15-eicosatetraenoic acid derivatives;Synthesis of Hepoxilins (HX) and Trioxilins (TrX);Biosynthesis of E-series 18(S)-resolvins;Synthesis of Leukotrienes (LT) and Eoxins (EX);Metabolism of lipids;Biosynthesis of DPAn-3-derived 13-series resolvins;Biosynthesis of aspirin-triggered D-series resol…		71.361	0	-2.31827	6.52166e-08	6.96517	4.908	6.97771	9.1816	6.82104	6.98509	6.99925	7.05529	5.28517	4.71873	4.88049	4.7476	6.95051	7.22504	6.95503	6.78028	8.87406	9.17633	9.36883	9.3072
C_207	PRUPE_6G334100	AT5G27220	ARATH|TAIR=AT5G27220|UniProtKB=O04650	A_TM021B04.7 protein;A_TM021B04.7;	A_TM021B04.7 PROTEIN (PTHR31791:SF36)		molecular_function(GO:0003674)	biological_process(GO:0008150)	cytoplasm(GO:0005737);cytosol(GO:0005829)			27.626	2.85e-29	-3.12178	0.00031781	4.91808	2.87377	4.82363	4.43177	5.07808	4.89973	4.9028	4.79171	2.84027	3.01956	3.13065	2.50462	5.06048	4.45394	5.00397	4.77614	4.52976	3.4366	4.79933	4.96141
C_208	PRUPE_6G336500	AT4G33990	ARATH|TAIR=AT4G33990|UniProtKB=O81767	Pentatricopeptide repeat-containing protein At4g33990;EMB2758;	SUBFAMILY NOT NAMED (PTHR24015:SF631)	RNA binding protein(PC00031);serine/threonine protein kinase receptor(PC00205);transporter(PC00227)	zinc ion binding(GO:0008270)	RNA modification(GO:0009451);embryo development ending in seed dormancy(GO:0009793)	mitochondrion(GO:0005739)			33.111	2.21e-124	2.89546	6.33e-05	2.96346	4.97966	2.92238	5.20172	2.83901	3.18277	2.66431	3.16774	4.67429	5.0026	5.22757	5.01418	3.52768	2.4091	2.87686	2.87587	4.82309	5.32399	5.3932	5.26659
C_209	PRUPE_6G336700	AT1G76490	ARATH|TAIR=AT1G76490|UniProtKB=P14891	3-hydroxy-3-methylglutaryl-coenzyme A reductase 1;HMG1;	3-HYDROXY-3-METHYLGLUTARYL-COENZYME A REDUCTASE (PTHR10572:SF2)		hydroxymethylglutaryl-CoA reductase (NADPH) activity(GO:0004420);protein binding(GO:0005515);hydroxymethylglutaryl-CoA reductase activity(GO:0042282);coenzyme binding(GO:0050662)	isoprenoid biosynthetic process(GO:0008299);coenzyme A metabolic process(GO:0015936);sterol biosynthetic process(GO:0016126);isopentenyl diphosphate biosynthetic process, mevalonate pathway(GO:0019287);oxidation-reduction process(GO:0055114)	peroxisomal membrane(GO:0005778);endoplasmic reticulum(GO:0005783);endoplasmic reticulum membrane(GO:0005789);membrane(GO:0016020);integral component of membrane(GO:0016021)	Metabolism of steroids;Cholesterol biosynthesis;Metabolism;Metabolism of lipids	Cholesterol biosynthesis->Hydroxymethyl glutaryl CoA reductase;;	50	0.47	2.29261	1.97e-08	5.44972	7.56318	5.93673	9.61978	5.29338	5.7649	5.24495	5.49563	7.76058	7.28212	7.55562	7.65441	6.33986	5.72772	5.715	5.96435	9.81997	9.30967	9.55413	9.79537
C_210	PRUPE_6G338100	AT3G04940	ARATH|TAIR=AT3G04940|UniProtKB=Q9S6Z7	Bifunctional L-3-cyanoalanine synthase/cysteine synthase D1;CYSD1;	BIFUNCTIONAL L-3-CYANOALANINE SYNTHASE/CYSTEINE SYNTHASE D1 (PTHR10314:SF195)	deaminase(PC00088);dehydratase(PC00091);epimerase/racemase(PC00096)	cysteine synthase activity(GO:0004124);pyridoxal phosphate binding(GO:0030170);L-3-cyanoalanine synthase activity(GO:0050017)	cysteine biosynthetic process from serine(GO:0006535);cysteine biosynthetic process(GO:0019344)	cytoplasm(GO:0005737);cytosol(GO:0005829);chloroplast(GO:0009507)	Metabolism of amino acids and derivatives;Metabolism;Cysteine formation from homocysteine;Sulfur amino acid metabolism	Cysteine biosynthesis->O-Acetylserine-lyase;;	74.455	1.86e-172	2.21487	1.51272e-06	6.15264	8.25877	6.72837	10.0799	6.04639	5.69448	6.26569	6.60401	8.36339	8.2004	8.0976	8.37371	6.94965	6.67544	6.33584	6.95254	9.77193	9.99809	10.0922	10.4573
C_211	PRUPE_6G342500	AT5G57380	ARATH|TAIR=AT5G57380|UniProtKB=Q9FIE3	Protein VERNALIZATION INSENSITIVE 3;VIN3;	PROTEIN VERNALIZATION INSENSITIVE 3 (PTHR46286:SF7)		DNA binding(GO:0003677);protein binding(GO:0005515);metal ion binding(GO:0046872)	response to hypoxia(GO:0001666);response to cold(GO:0009409);vernalization response(GO:0010048);negative regulation of gene expression, epigenetic(GO:0045814);positive regulation of histone H3-K4 methylation(GO:0051571);positive regulation of histone H3-K27 methylation(GO:0061087);cellular response to cold(GO:0070417)	nucleus(GO:0005634);chromatin silencing complex(GO:0005677);nuclear speck(GO:0016607)			54.167	0.97	2.02428	0.00913	4.43853	6.1494	4.47379	6.13043	4.44398	4.20956	4.24135	4.85926	6.24109	6.00079	6.19188	6.16384	4.49742	4.35451	4.31947	4.72378	6.49872	6.53243	5.92667	5.56388
C_212	PRUPE_6G359500	AT5G11130	ARATH|Gene=AT5G11130|UniProtKB=Q9LFP3	Probable glycosyltransferase At5g11130;At5g11130/At5g11120;	SUBFAMILY NOT NAMED (PTHR11062:SF275)		transferase activity, transferring glycosyl groups(GO:0016757)	protein glycosylation(GO:0006486);cell wall organization(GO:0071555)	Golgi membrane(GO:0000139);nucleus(GO:0005634);Golgi apparatus(GO:0005794);integral component of membrane(GO:0016021)			56.848	5.18e-170	2.93864	0.000356876	4.55191	7.15483	5.44389	7.02906	3.96285	4.68749	4.7458	4.81149	7.38046	7.00248	6.941	7.29538	5.82621	5.06373	5.43855	5.44704	6.98432	5.57723	8.16117	7.39355
C_213	PRUPE_7G006700	AT3G22470	ARATH|TAIR=AT3G22470|UniProtKB=Q6NQ83	Pentatricopeptide repeat-containing protein At3g22470, mitochondrial;At3g22470;	SUBFAMILY NOT NAMED (PTHR45613:SF352)				mitochondrion(GO:0005739);chloroplast(GO:0009507)			43.558	9.03e-101	8.46872	1.38e-15	2.19085	7.65131	2.07034	8.19376	2.23787	2.22385	2.20202	2.09967	7.70545	7.70015	7.46461	7.73502	2.23651	2.07724	1.90874	2.05888	8.10269	8.39969	8.19782	8.07485
C_214	PRUPE_7G006800	AT5G20950	ARATH|Gene_OrderedLocusName=At5g20950|UniProtKB=A0A1P8BG25	Glycosyl hydrolase family protein;At5g20950;	GLYCOSYL HYDROLASE FAMILY PROTEIN (PTHR30620:SF86)	glucosidase(PC00108)	beta-glucosidase activity(GO:0008422)	glucan catabolic process(GO:0009251)				70.37	5.8e-36	6.08257	0.000216813	1.20511	2.92522	1.20144	3.86237	1.20149	1.19534	1.18577	1.23782	3.21977	2.89234	3.16729	2.42149	1.30111	1.22747	1.05817	1.219	3.45433	4.16378	3.77286	4.0585
C_215	PRUPE_7G013500	AT3G12680	ARATH|TAIR=AT3G12680|UniProtKB=Q941Q3	Zinc finger CCCH domain-containing protein 37;HUA1;	ZINC FINGER CCCH DOMAIN-CONTAINING PROTEIN 37 (PTHR12547:SF63)	RNA binding protein(PC00031)	DNA binding(GO:0003677);RNA binding(GO:0003723);mRNA 3'-UTR binding(GO:0003730);protein binding(GO:0005515);metal ion binding(GO:0046872)	cell fate determination(GO:0001709);mRNA processing(GO:0006397);flower development(GO:0009908);3'-UTR-mediated mRNA destabilization(GO:0061158)	nucleus(GO:0005634);cytosol(GO:0005829);nuclear speck(GO:0016607)			59.036	5.32e-24	-1.55468	1.76e-05	10.2366	8.74957	9.8809	9.1279	10.2267	10.066	10.2394	10.4142	8.63363	8.75958	8.7816	8.82348	9.6565	10.0759	9.86003	9.93119	9.09238	9.18769	9.12861	9.10292
C_216	PRUPE_7G014300	AT4G08850	ARATH|TAIR=AT4G08850|UniProtKB=Q8VZG8	MDIS1-interacting receptor like kinase 2;MIK2;	MDIS1-INTERACTING RECEPTOR LIKE KINASE 2 (PTHR27000:SF582)		protein serine/threonine kinase activity(GO:0004674);protein binding(GO:0005515);ATP binding(GO:0005524);kinase activity(GO:0016301)	protein phosphorylation(GO:0006468);pollen tube guidance(GO:0010183)	plasma membrane(GO:0005886);plasmodesma(GO:0009506);integral component of membrane(GO:0016021);pollen tube(GO:0090406)			48.004	0	-3.01147	0.00175	5.13649	2.99625	5.16447	6.26125	4.76614	5.30089	5.05617	5.42276	2.34636	3.60263	3.20938	2.82662	5.4444	5.11381	5.07347	5.02621	6.43265	5.23297	6.88116	6.49824
C_217	PRUPE_7G015400	AT1G79000	ARATH|EnsemblGenome=AT1G79000|UniProtKB=Q9C5X9	Histone acetyltransferase HAC1;HAC1;	NEJIRE, ISOFORM C (PTHR13808:SF1)	acetyltransferase(PC00038);chromatin/chromatin-binding protein(PC00077);transcription cofactor(PC00217)	transcription coregulator activity(GO:0003712);histone acetyltransferase activity(GO:0004402);zinc ion binding(GO:0008270)	regulation of transcription, DNA-templated(GO:0006355);regulation of transcription by RNA polymerase II(GO:0006357);protein acetylation(GO:0006473);DNA mediated transformation(GO:0009294);flower development(GO:0009908);histone acetylation(GO:0016573);photoperiodism, flowering(GO:0048573)	nucleus(GO:0005634)	SUMOylation of transcription cofactors;SUMOylation;Dual incision in TC-NER;Transcription-Coupled Nucleotide Excision Repair (TC-NER);Nucleotide Excision Repair;SUMO E3 ligases SUMOylate target proteins;Gap-filling DNA repair synthesis and ligation in TC-NER;Formation of TC-NER Pre-Incision Complex;Post-translational protein modification;DNA Repair;Metabolism of proteins	TGF-beta signaling pathway->Co-activators or corepressors;;Huntington disease->CREB binding protein;;Wnt signaling pathway->CREB binding protein;;DPP signaling pathway->nejire;;BMP/activin signaling pathway-drosophila->nejire;;GBB signaling pathway->nejire;;p53 pathway->CREB binding protein;;Transcription regulation by bZIP transcription factor->CBP/P300;;SCW signaling pathway->nejire;;Heterotrim…	68.75	3.34e-25	-3.50604	0.00787	3.68125	1.98525	3.45637	1.97719	3.44014	3.67861	3.74444	3.86181	1.901	2.12803	1.7576	2.15436	3.46709	3.70347	3.74716	2.90776	2.13137	1.85555	2.24848	1.67338
C_218	PRUPE_7G016500	AT4G26010	ARATH|TAIR=AT4G26010|UniProtKB=Q93V93	Peroxidase 44;PER44;	PEROXIDASE 44-RELATED (PTHR31235:SF90)		peroxidase activity(GO:0004601);heme binding(GO:0020037);metal ion binding(GO:0046872)	response to oxidative stress(GO:0006979);hydrogen peroxide catabolic process(GO:0042744);oxidation-reduction process(GO:0055114)	extracellular region(GO:0005576);mitochondrion(GO:0005739);plant-type cell wall(GO:0009505);plasmodesma(GO:0009506)			59.937	6.71e-141	3.20412	0.000543	3.66044	6.24791	4.72481	9.76517	3.11583	4.22272	3.85292	3.45031	5.71604	6.8239	5.47248	6.97921	5.10139	4.87535	4.69257	4.22991	10.0749	9.01237	9.48216	10.4913
C_219	PRUPE_7G019100	AT2G40850	ARATH|TAIR=AT2G40850|UniProtKB=O22199	Phosphatidylinositol 4-kinase gamma 1;PI4KG1;	PHOSPHATIDYLINOSITOL 4-KINASE GAMMA 1 (PTHR45800:SF14)	cell adhesion molecule(PC00069)	1-phosphatidylinositol 4-kinase activity(GO:0004430);ATP binding(GO:0005524)		cytosol(GO:0005829)			53.916	0	-2.20656	2.08e-05	6.39013	4.53763	6.14691	4.64552	6.43333	6.31938	6.26596	6.54183	4.68796	4.50765	4.30288	4.65203	5.96907	6.49925	6.14988	5.96943	4.48499	4.27454	4.95425	4.86832
C_220	PRUPE_7G019200	AT5G45370	ARATH|TAIR=AT5G45370|UniProtKB=F4KD68	WAT1-related protein At5g45370;At5g45370;	SUBFAMILY NOT NAMED (PTHR31218:SF261)				plasma membrane(GO:0005886);chloroplast(GO:0009507)			39.344	0.24	-6.53231	7.2664e-08	8.12991	2.9632	8.11293	3.47993	8.0187	8.19161	8.15053	8.15882	2.66844	3.13354	3.12985	2.92098	8.17022	8.08938	8.04647	8.14564	5.17926	2.92719	2.89077	2.9225
C_221	PRUPE_7G021500	AT3G10740	ARATH|TAIR=AT3G10740|UniProtKB=Q9SG80	Alpha-L-arabinofuranosidase 1;ASD1;	ALPHA-L-ARABINOFURANOSIDASE 1 (PTHR31776:SF0)		xylan 1,4-beta-xylosidase activity(GO:0009044);alpha-L-arabinofuranosidase activity(GO:0046556)	xylan catabolic process(GO:0045493);L-arabinose metabolic process(GO:0046373)	extracellular region(GO:0005576);vacuole(GO:0005773);plant-type cell wall(GO:0009505);apoplast(GO:0048046);secretory vesicle(GO:0099503)			67.771	0	-3.25486	1.29e-14	6.92609	4.11855	7.11813	4.2752	6.75642	6.99898	7.20166	6.74728	3.82555	3.77153	4.54983	4.32727	7.18471	7.17512	7.04077	7.07191	4.61086	3.19805	4.51768	4.77422
C_222	PRUPE_7G022400	AT2G36900	ARATH|Gene=AT2G36900|UniProtKB=Q9SJL6	Membrin-11;MEMB11;	GOLGI SNAP RECEPTOR COMPLEX MEMBER 2 (PTHR21230:SF1)	SNARE protein(PC00034)	SNARE binding(GO:0000149);SNAP receptor activity(GO:0005484)	protein targeting to vacuole(GO:0006623);endoplasmic reticulum to Golgi vesicle-mediated transport(GO:0006888);intra-Golgi vesicle-mediated transport(GO:0006891);Golgi to vacuole transport(GO:0006896);protein transport(GO:0015031);vesicle-mediated transport(GO:0016192);retrograde transport, endosome to Golgi(GO:0042147);vesicle fusion with Golgi apparatus(GO:0048280)	Golgi membrane(GO:0000139);endoplasmic reticulum membrane(GO:0005789);Golgi apparatus(GO:0005794);ER to Golgi transport vesicle membrane(GO:0012507);membrane(GO:0016020);integral component of membrane(GO:0016021);SNARE complex(GO:0031201);late endosome membrane(GO:0031902)	Intra-Golgi and retrograde Golgi-to-ER traffic;Intra-Golgi traffic;COPI-mediated anterograde transport;COPII-mediated vesicle transport;ER to Golgi Anterograde Transport;Transport to the Golgi and subsequent modification;Asparagine N-linked glycosylation;Post-translational protein modification;Vesicle-mediated transport;Membrane Trafficking;Metabolism of proteins;Cargo concentration in the ER		64.889	2.36e-100	1.96437	0.000367	4.88211	6.55677	5.11356	6.70812	4.86255	4.92073	4.77796	4.96719	6.88809	6.42504	6.70552	6.20843	4.98298	5.18725	5.15445	5.12958	6.81725	6.76922	6.69522	6.55078
C_223	PRUPE_7G027000	AT2G40930	ARATH|TAIR=AT2G40930|UniProtKB=O22207	Ubiquitin carboxyl-terminal hydrolase 5;UBP5;	UBIQUITIN CARBOXYL-TERMINAL HYDROLASE 5 (PTHR21646:SF18)		thiol-dependent ubiquitin-specific protease activity(GO:0004843)	ubiquitin-dependent protein catabolic process(GO:0006511);protein deubiquitination(GO:0016579)	nucleus(GO:0005634)			88.462	4.09e-60	-9.49861	6.65768e-08	6.73078	2.02794	6.64526	2.78272	6.7014	6.71862	6.88687	6.61621	2.13309	1.89764	1.89486	2.18616	6.39104	6.90274	6.65652	6.63073	4.08625	2.53881	2.31843	2.18739
C_224	PRUPE_7G030600	AT1G14980	ARATH|TAIR=AT1G14980|UniProtKB=P34893	10 kDa chaperonin, mitochondrial;CPN10;	10 KDA HEAT SHOCK PROTEIN, MITOCHONDRIAL (PTHR10772:SF0)	chaperonin(PC00073)	copper ion binding(GO:0005507);ATP binding(GO:0005524);metal ion binding(GO:0046872);unfolded protein binding(GO:0051082);chaperone binding(GO:0051087)	protein folding(GO:0006457);response to heat(GO:0009408);chaperone cofactor-dependent protein refolding(GO:0051085)	extracellular region(GO:0005576);cytoplasm(GO:0005737);mitochondrion(GO:0005739);mitochondrial matrix(GO:0005759);cytosol(GO:0005829)			71.134	6.59e-50	3.63487	9.71602e-11	3.6581	6.69793	3.52685	5.3213	3.78388	4.16916	3.4896	3.18976	6.25318	6.76078	7.0064	6.77135	3.34379	3.0341	3.61806	4.11146	5.21006	5.99354	5.13667	4.94495
C_225	PRUPE_7G032500	AT2G34930	ARATH|TAIR=AT2G34930|UniProtKB=O64757	Disease resistance family protein / LRR family protein;At2g34930;	DISEASE RESISTANCE FAMILY PROTEIN / LRR FAMILY PROTEIN (PTHR27004:SF218)			response to oomycetes(GO:0002239);signal transduction(GO:0007165);defense response to fungus(GO:0050832)	extracellular region(GO:0005576);cell wall(GO:0005618)			40.065	8.54e-120	5.25269	0.00749304	1.01236	2.21069	1.00978	3.31069	1.00948	1.0046	0.997027	1.03833	2.28312	2.30635	2.40069	1.85261	1.08884	1.0301	0.896806	1.02337	3.73905	3.32538	3.08273	3.0956
C_226	PRUPE_7G035000	AT4G27190	ARATH|TAIR=AT4G27190|UniProtKB=Q9T048	Disease resistance protein At4g27190;At4g27190;	SUBFAMILY NOT NAMED (PTHR23155:SF1063)		ATP binding(GO:0005524);ADP binding(GO:0043531)	defense response(GO:0006952)	mitochondrion(GO:0005739)			27.574	1.56e-74	-3.60544	1.67157e-05	4.9495	2.60586	5.29711	2.94897	4.96399	5.16851	4.68691	4.97859	3.15963	2.62827	2.28915	2.3464	5.79912	5.00696	5.02029	5.36206	2.53341	2.90834	2.89149	3.46264
C_227	PRUPE_7G035600	AT4G27190	ARATH|TAIR=AT4G27190|UniProtKB=Q9T048	Disease resistance protein At4g27190;At4g27190;	SUBFAMILY NOT NAMED (PTHR23155:SF1063)		ATP binding(GO:0005524);ADP binding(GO:0043531)	defense response(GO:0006952)	mitochondrion(GO:0005739)			27.364	3.05e-73	2.57263	0.0101	3.26374	5.1796	3.59872	5.32204	3.0531	3.70493	3.43539	2.86154	5.22124	5.13707	4.9224	5.43768	3.71164	3.22952	3.69071	3.76301	5.63444	4.12156	5.80519	5.72698
C_228	PRUPE_7G037300	AT5G61930	ARATH|TAIR=AT5G61930|UniProtKB=Q9FH50	APO protein 3, mitochondrial;APO3;	APO PROTEIN 3, MITOCHONDRIAL (PTHR10388:SF48)		RNA binding(GO:0003723)	biological_process(GO:0008150)	mitochondrion(GO:0005739)			48.598	3.9e-22	-7.32404	4.70088e-08	7.81104	2.46103	6.57184	2.86895	7.76939	7.77266	7.68274	8.01937	2.83814	2.55174	2.1795	2.27475	7.44961	7.96984	7.78537	3.08253	2.86304	2.65395	3.24059	2.71821
C_229	PRUPE_7G037400	AT3G50120	ARATH|TAIR=AT3G50120|UniProtKB=Q9SN06	Transmembrane protein, putative (DUF247);F3A4.200;	PROTEIN, PUTATIVE (DUF247)-RELATED (PTHR31549:SF25)		molecular_function(GO:0003674)	biological_process(GO:0008150)	integral component of membrane(GO:0016021)			33.262	5.98e-70	-9.63147	1.52e-07	6.78311	1.90744	6.41425	2.24265	5.9186	7.07146	6.87042	7.27196	2.01312	1.77654	1.77373	2.06635	7.97743	7.46047	7.25912	2.95998	2.28548	2.41876	2.19878	2.06758
C_230	PRUPE_7G050700	AT1G75040	ARATH|TAIR=AT1G75040|UniProtKB=P28493	Pathogenesis-related protein 5;At1g75040;	PATHOGENESIS-RELATED PROTEIN 5-RELATED (PTHR31048:SF10)		molecular_function(GO:0003674)	defense response(GO:0006952);response to virus(GO:0009615);systemic acquired resistance(GO:0009627);response to UV-B(GO:0010224);regulation of anthocyanin biosynthetic process(GO:0031540);response to cadmium ion(GO:0046686)	extracellular region(GO:0005576);cell wall(GO:0005618);mitochondrion(GO:0005739);vacuole(GO:0005773);apoplast(GO:0048046);secretory vesicle(GO:0099503)			55.14	4.74e-76	9.03944	1.24e-21	2.17567	8.5548	2.01328	6.6798	1.95841	2.36523	2.3427	2.03635	8.41115	8.38385	8.46509	8.95913	2.17159	2.01418	1.64689	2.22047	7.21193	7.1446	6.35171	6.01097
C_231	PRUPE_7G050900	AT1G75040	ARATH|TAIR=AT1G75040|UniProtKB=P28493	Pathogenesis-related protein 5;At1g75040;	PATHOGENESIS-RELATED PROTEIN 5-RELATED (PTHR31048:SF10)		molecular_function(GO:0003674)	defense response(GO:0006952);response to virus(GO:0009615);systemic acquired resistance(GO:0009627);response to UV-B(GO:0010224);regulation of anthocyanin biosynthetic process(GO:0031540);response to cadmium ion(GO:0046686)	extracellular region(GO:0005576);cell wall(GO:0005618);mitochondrion(GO:0005739);vacuole(GO:0005773);apoplast(GO:0048046);secretory vesicle(GO:0099503)			50.41	6.81e-79	9.14563	7.58e-11	2.73824	7.84984	3.93854	15.4444	2.65306	2.63744	2.91704	2.7454	7.87121	7.83124	7.20491	8.49199	3.49312	3.80483	4.09568	4.36054	14.7347	16.0875	14.9824	15.973
C_232	PRUPE_7G051200	AT1G20030	ARATH|Gene=AT1G20030|UniProtKB=Q9LNT0	Pathogenesis-related thaumatin superfamily protein;At1g20030;	PATHOGENESIS-RELATED THAUMATIN SUPERFAMILY PROTEIN-RELATED (PTHR31048:SF77)		molecular_function(GO:0003674)	defense response(GO:0006952)	extracellular region(GO:0005576);anchored component of membrane(GO:0031225)			53.744	1.18e-83	-5.27379	4.64e-35	8.81102	4.26636	9.30988	14.1558	8.88745	8.61443	9.29393	8.44827	4.33889	4.90473	4.05666	3.76516	9.4432	9.2715	9.35713	9.16771	13.6568	14.626	13.8742	14.4662
C_233	PRUPE_7G056200	AT3G21090	ARATH|TAIR=AT3G21090|UniProtKB=Q8RWI9	ABC transporter G family member 15;ABCG15;	ABC TRANSPORTER G FAMILY MEMBER 15 (PTHR19241:SF532)		ATP binding(GO:0005524);ATPase activity(GO:0016887);ATPase-coupled transmembrane transporter activity(GO:0042626)	transmembrane transport(GO:0055085);response to karrikin(GO:0080167)	plasma membrane(GO:0005886);integral component of membrane(GO:0016021)			53.166	0	6.63398	0.000335	1.30931	3.37285	1.30285	5.26755	1.30417	1.29531	1.2815	1.35628	4.54537	2.18548	2.86191	3.89864	1.44622	1.34147	1.09438	1.32933	4.68625	4.56972	5.80817	6.00606
C_234	PRUPE_7G061800	AT4G36390	ARATH|TAIR=AT4G36390|UniProtKB=Q8H0V1	CDK5RAP1-like protein;At4g36390;	CDK5 REGULATORY SUBUNIT-ASSOCIATED PROTEIN 1 (PTHR43020:SF2)		transferase activity(GO:0016740);metal ion binding(GO:0046872);4 iron, 4 sulfur cluster binding(GO:0051539)	tRNA modification(GO:0006400);negative regulation of cyclin-dependent protein serine/threonine kinase activity(GO:0045736)	mitochondrion(GO:0005739)			87.5	9.38e-35	-5.92676	0.000201	4.26434	1.67886	3.9982	1.73013	4.528	4.33909	4.14954	4.04072	1.62764	1.48343	1.94407	1.6603	3.95147	4.48041	3.48185	4.07906	1.64012	1.87753	1.7418	1.66105
C_235	PRUPE_7G065200	AT4G14300	ARATH|TAIR=AT4G14300|UniProtKB=Q8W034	Heterogeneous nuclear ribonucleoprotein 1;RNP1;	HETEROGENEOUS NUCLEAR RIBONUCLEOPROTEIN 1 (PTHR15241:SF205)		RNA binding(GO:0003723);mRNA binding(GO:0003729)	mRNA processing(GO:0006397);RNA splicing(GO:0008380);vegetative to reproductive phase transition of meristem(GO:0010228);mRNA transport(GO:0051028);regulation of response to salt stress(GO:1901000);regulation of response to water deprivation(GO:2000070)	nucleus(GO:0005634);spliceosomal complex(GO:0005681);cytoplasm(GO:0005737);cytosol(GO:0005829);ribonucleoprotein complex(GO:1990904)			69.014	3.02e-33	-7.86023	3.71767e-07	5.79811	2.03288	6.20139	2.94622	5.89494	5.49109	6.01965	5.78674	2.06796	1.84888	1.84629	2.36838	6.53755	6.12898	6.06233	6.07669	4.49154	2.44512	2.72973	2.11848
C_236	PRUPE_7G065400	AT5G17680	ARATH|EnsemblGenome=AT5G17680|UniProtKB=Q9FN83	Disease resistance protein (TIR-NBS-LRR class);MVA3.30;	DISEASE RESISTANCE PROTEIN (TIR-NBS-LRR CLASS)-RELATED (PTHR11017:SF212)		ADP binding(GO:0043531)	signal transduction(GO:0007165)	chloroplast(GO:0009507)			36.881	7.5e-151	-4.96208	0.00031	4.10571	2.0264	3.63053	3.80502	4.13684	3.85313	4.38413	4.04874	1.93039	2.00937	2.20191	1.96393	3.23402	3.76448	3.72178	3.80185	4.01461	3.78021	3.42874	3.9965
C_237	PRUPE_7G074600	AT4G26380	ARATH|TAIR=AT4G26380|UniProtKB=O65596	Cysteine/Histidine-rich C1 domain family protein;M3E9.190;	CHP-RICH ZINC FINGER PROTEIN-LIKE-RELATED (PTHR32410:SF153)				nucleus(GO:0005634)			31.579	1.86e-53	-3.59171	0.0175	3.28361	1.74828	3.48878	1.6688	3.08155	3.65412	3.05019	3.3486	1.52318	2.02013	1.41285	2.03697	3.48342	3.68264	3.31465	3.47442	1.53273	1.71714	1.6111	1.81423
C_238	PRUPE_7G079900	AT5G06690	ARATH|EnsemblGenome=AT5G06690|UniProtKB=Q9FG36	Thioredoxin-like 3-1, chloroplastic;WCRKC1;	THIOREDOXIN-LIKE 3-1, CHLOROPLASTIC (PTHR47192:SF3)			cell redox homeostasis(GO:0045454);oxidation-reduction process(GO:0055114)	chloroplast(GO:0009507);chloroplast stroma(GO:0009570)			56.15	2.85e-72	1.84677	0.000807	6.09155	7.79766	6.69526	8.07595	5.94624	6.29993	6.16208	5.95794	7.96892	7.82878	7.55804	7.83491	6.915	6.5416	6.53059	6.79383	8.12132	8.42914	8.02007	7.73328
C_239	PRUPE_7G082000	AT5G59430	ARATH|TAIR=AT5G59430|UniProtKB=Q8L7L8	Telomere repeat-binding protein 1;TRP1;	TELOMERE REPEAT-BINDING PROTEIN 1-RELATED (PTHR21717:SF65)		double-stranded telomeric DNA binding(GO:0003691);protein binding(GO:0005515)	response to salt stress(GO:0009651);response to ethylene(GO:0009723);response to auxin(GO:0009733);response to gibberellin(GO:0009739);response to salicylic acid(GO:0009751);response to jasmonic acid(GO:0009753);ethylene-activated signaling pathway(GO:0009873);response to cadmium ion(GO:0046686)	nucleus(GO:0005634);cytoplasm(GO:0005737);plasma membrane(GO:0005886);membrane(GO:0016020);nuclear membrane(GO:0031965)			43.243	0.15	2.39737	0.00094	5.94389	8.29596	6.37427	7.91868	5.68493	5.02514	6.72945	6.33605	8.04026	8.18968	8.54059	8.41332	6.06355	6.46883	6.2649	6.6998	7.81332	8.18828	7.66192	8.01122
C_240	PRUPE_7G102300	AT2G36145	ARATH|TAIR=AT2G36145|UniProtKB=Q8VXY0	Expressed protein;At2g36145;	EXPRESSED PROTEIN (PTHR36352:SF1)		molecular_function(GO:0003674)	biological_process(GO:0008150)	endoplasmic reticulum(GO:0005783);chloroplast(GO:0009507);chloroplast thylakoid membrane(GO:0009535);chloroplast stroma(GO:0009570)			70.161	3.68e-56	2.11382	0.000178	5.483	7.46	6.09942	7.39697	4.81187	6.03463	5.58007	5.50545	7.56608	7.4135	7.30679	7.55364	5.93265	6.04311	6.1046	6.31733	7.46103	6.94922	7.76199	7.41565
C_241	PRUPE_7G102400	AT1G03990	ARATH|TAIR=AT1G03990|UniProtKB=Q9ZWB9	Long-chain-alcohol oxidase FAO1;FAO1;	LONG-CHAIN-ALCOHOL OXIDASE FAO1 (PTHR46056:SF5)		long-chain-alcohol oxidase activity(GO:0046577);flavin adenine dinucleotide binding(GO:0050660)	oxidation-reduction process(GO:0055114)	integral component of membrane(GO:0016021)			22.243	3.1e-15	4.54982	2.75e-06	2.00651	4.57717	2.03322	3.91055	1.84698	2.23614	1.82391	2.11901	4.90333	4.51438	4.53883	4.35213	2.22155	1.63208	2.00242	2.27681	4.16872	3.80132	4.37844	3.29372
C_242	PRUPE_7G113500	AT3G59310	ARATH|Gene=AT3G59310|UniProtKB=F4J890	Solute carrier family 35 protein (DUF914);At3g59310;	ANTHOCYANIN-RELATED MEMBRANE PROTEIN 2-RELATED (PTHR14233:SF4)		molecular_function(GO:0003674)					46.667	8.8e-94	1.77254	0.00336	6.63723	8.2994	6.94783	5.79435	6.76408	6.80713	6.67175	6.30595	8.15886	8.31201	8.38728	8.33946	7.03519	7.07074	7.13565	6.54972	5.57165	5.67981	5.62163	6.30431
C_243	PRUPE_7G137500	AT1G49570	ARATH|TAIR=AT1G49570|UniProtKB=Q9FX85	Peroxidase 10;PER10;	PEROXIDASE 10 (PTHR31388:SF34)		peroxidase activity(GO:0004601);heme binding(GO:0020037);metal ion binding(GO:0046872)	response to oxidative stress(GO:0006979);hydrogen peroxide catabolic process(GO:0042744);oxidation-reduction process(GO:0055114)	extracellular region(GO:0005576)			64.356	2.19e-141	4.73227	0.0207	1.70594	3.54827	1.82422	8.02036	1.82787	1.55576	1.53728	1.90285	3.72375	3.73042	2.84784	3.89108	2.03287	1.88152	1.28668	2.09579	8.40792	7.96404	8.0456	7.66386
C_244	PRUPE_7G141800	AT5G61140	ARATH|Gene=AT5G61140|UniProtKB=Q9FNQ1	DExH-box ATP-dependent RNA helicase DExH14;BRR2C;	ACTIVATING SIGNAL COINTEGRATOR 1 COMPLEX SUBUNIT 3 (PTHR24075:SF6)		nucleic acid binding(GO:0003676);RNA helicase activity(GO:0003724);mRNA binding(GO:0003729);helicase activity(GO:0004386);ATP binding(GO:0005524);3'-5' DNA helicase activity(GO:0043138)	DNA dealkylation involved in DNA repair(GO:0006307);mRNA processing(GO:0006397);RNA splicing(GO:0008380)	nucleus(GO:0005634);spliceosomal complex(GO:0005681)			86.364	9.44e-21	2.43038	0.00978827	3.35956	5.13808	3.05677	4.18749	3.3834	3.07289	3.34818	3.63377	5.11418	5.05257	5.35065	5.03495	2.73644	3.24926	3.66004	2.58135	3.63296	4.59197	4.59929	3.92576
C_245	PRUPE_7G143200	AT4G33280	ARATH|TAIR=AT4G33280|UniProtKB=Q8RYD1	B3 domain-containing protein REM16;REM16;	B3 DOMAIN-CONTAINING PROTEIN REM16 (PTHR31391:SF75)		DNA binding(GO:0003677)		nucleus(GO:0005634);cytoplasm(GO:0005737);vacuole(GO:0005773)			48.571	0.012	-7.69351	1.92e-08	4.65083	1.63858	4.35118	1.94919	4.82655	4.38942	4.7614	4.62593	1.70994	1.55013	1.54824	1.74603	4.30944	4.53691	4.45474	4.10364	2.22849	1.98545	1.83597	1.74687
C_246	PRUPE_7G149100	AT2G18570	ARATH|TAIR=AT2G18570|UniProtKB=Q9ZU72	UDP-glycosyltransferase 72D1;UGT72D1;	GLYCOSYLTRANSFERASE-RELATED (PTHR11926:SF1191)		UDP-glycosyltransferase activity(GO:0008194);transferase activity, transferring glycosyl groups(GO:0016757);quercetin 3-O-glucosyltransferase activity(GO:0080043);quercetin 7-O-glucosyltransferase activity(GO:0080044)		chloroplast(GO:0009507);intracellular membrane-bounded organelle(GO:0043231)			51.688	1.66e-167	-2.57492	0.00129	6.25315	4.11614	5.85456	4.78639	6.23012	6.28821	6.43306	6.06123	3.89901	3.68104	4.38226	4.50227	5.8316	5.96449	5.60017	6.02198	5.7206	3.99302	4.32252	5.1094
C_247	PRUPE_7G155900	AT2G18340	ARATH|Gene=AT2G18340|UniProtKB=Q9ZPW6	Late embryogenesis abundant domain-containing protein / LEA domain-containing protein;At2g18340;	LATE EMBRYOGENESIS ABUNDANT (LEA) PROTEIN-RELATED (PTHR47372:SF4)		molecular_function(GO:0003674)		extracellular region(GO:0005576);vacuole(GO:0005773);endoplasmic reticulum(GO:0005783)			41.818	0.002	-5.15845	0.00678	2.70992	1.28082	2.79171	1.31251	2.63161	2.76106	2.67547	2.77154	1.50884	1.17195	1.17101	1.27147	2.44579	2.94833	2.78261	2.9901	1.25988	1.39941	1.31883	1.27191
C_248	PRUPE_7G163200	AT3G51030	ARATH|TAIR=AT3G51030|UniProtKB=P29448	Thioredoxin H1;TRX1;	THIOREDOXIN H1 (PTHR10438:SF370)		protein binding(GO:0005515);enzyme activator activity(GO:0008047);protein disulfide oxidoreductase activity(GO:0015035);oxidoreductase activity, acting on a sulfur group of donors, disulfide as acceptor(GO:0016671)	glycerol ether metabolic process(GO:0006662);positive regulation of catalytic activity(GO:0043085);cell redox homeostasis(GO:0045454);oxidation-reduction process(GO:0055114)	cytoplasm(GO:0005737);cytosol(GO:0005829)			80.702	4.31e-70	7.51315	9.78e-08	1.49464	4.40775	1.48846	5.06182	1.48942	1.48048	1.46653	1.54214	4.56043	3.89493	4.58392	4.5917	1.63342	1.52715	1.27842	1.51487	5.12982	5.51586	4.85354	4.74807
C_249	PRUPE_7G176200	AT4G35770	ARATH|EnsemblGenome=AT4G35770|UniProtKB=A8MRI9	Rhodanese/Cell cycle control phosphatase superfamily protein;SEN1;	RHODANESE-LIKE DOMAIN-CONTAINING PROTEIN 15, CHLOROPLASTIC-RELATED (PTHR45431:SF3)							64.493	3.41e-63	2.32229	0.000228	8.24251	10.4475	8.86626	13.6589	7.67181	8.66578	8.20313	8.42933	10.9812	10.3167	9.76415	10.728	9.34319	8.35542	8.66327	9.10318	13.6092	13.5457	13.4715	14.0093
C_250	PRUPE_8G000800	AT4G10300	ARATH|TAIR=AT4G10300|UniProtKB=Q9SV91	At4g10300;F24G24.100;	SUBFAMILY NOT NAMED (PTHR33271:SF22)		molecular_function(GO:0003674)		nucleus(GO:0005634);cytosol(GO:0005829);chloroplast(GO:0009507)			76.364	7.05e-59	1.95514	2.4e-05	7.66355	9.55252	8.45478	10.8687	7.26747	8.05377	7.78066	7.55229	9.74914	9.49684	9.34396	9.62014	8.83647	8.03472	8.39393	8.55401	10.8389	10.9501	10.8336	10.852
C_251	PRUPE_8G023500	AT5G17680	ARATH|EnsemblGenome=AT5G17680|UniProtKB=Q9FN83	Disease resistance protein (TIR-NBS-LRR class);MVA3.30;	DISEASE RESISTANCE PROTEIN (TIR-NBS-LRR CLASS)-RELATED (PTHR11017:SF212)		ADP binding(GO:0043531)	signal transduction(GO:0007165)	chloroplast(GO:0009507)			39.135	0	-8.65987	2.04e-06	6.67509	2.15162	7.30019	3.04534	6.66681	6.58789	6.65707	6.7886	2.20576	2.18114	1.95876	2.26084	7.45833	7.0288	7.33241	7.38124	4.64821	2.62743	2.6436	2.26211
C_252	PRUPE_8G025300	AT5G10730	ARATH|TAIR=AT5G10730|UniProtKB=Q93VH5	AT5g10730/MAJ23_90;MAJ23.90;	MIOREX COMPLEX COMPONENT 2 (PTHR12126:SF11)	dehydrogenase(PC00092);reductase(PC00198)	NADH dehydrogenase activity(GO:0003954)	ubiquinone-6 biosynthetic process(GO:1901006)	plasma membrane(GO:0005886)			80.508	1.22e-64	-8.16244	9.51e-10	5.21807	1.77241	5.02658	2.28073	5.4629	4.9194	5.33005	5.15992	1.8554	1.66958	1.66738	1.89727	4.97788	4.83906	5.18114	5.10825	3.04856	2.17461	2.00151	1.89824
C_253	PRUPE_8G026500	AT5G17680	ARATH|EnsemblGenome=AT5G17680|UniProtKB=Q9FN83	Disease resistance protein (TIR-NBS-LRR class);MVA3.30;	DISEASE RESISTANCE PROTEIN (TIR-NBS-LRR CLASS)-RELATED (PTHR11017:SF212)		ADP binding(GO:0043531)	signal transduction(GO:0007165)	chloroplast(GO:0009507)			40.814	0	7.10197	6.75e-07	1.43157	3.97483	1.42599	4.80731	1.42675	1.4185	1.40564	1.47538	3.67997	4.3683	4.03572	3.81532	1.55967	1.46155	1.23254	1.45022	4.8879	4.58699	4.71079	5.04356
C_254	PRUPE_8G026700	AT5G17680	ARATH|EnsemblGenome=AT5G17680|UniProtKB=Q9FN83	Disease resistance protein (TIR-NBS-LRR class);MVA3.30;	DISEASE RESISTANCE PROTEIN (TIR-NBS-LRR CLASS)-RELATED (PTHR11017:SF212)		ADP binding(GO:0043531)	signal transduction(GO:0007165)	chloroplast(GO:0009507)			40.807	0	8.52083	9.39546e-11	1.66263	5.50195	1.65515	5.90513	1.65642	1.64579	1.62921	1.71909	5.41138	5.65003	5.56293	5.38345	1.82754	1.70127	1.4051	1.68667	5.756	5.97276	5.6608	6.23097
C_255	PRUPE_8G027100	AT5G17680	ARATH|EnsemblGenome=AT5G17680|UniProtKB=Q9FN83	Disease resistance protein (TIR-NBS-LRR class);MVA3.30;	DISEASE RESISTANCE PROTEIN (TIR-NBS-LRR CLASS)-RELATED (PTHR11017:SF212)		ADP binding(GO:0043531)	signal transduction(GO:0007165)	chloroplast(GO:0009507)			43.266	2.26e-179	5.26741	6.92e-05	1.76005	4.35766	1.69615	5.70737	2.05405	1.55886	1.80094	1.62635	4.29987	4.26949	4.3863	4.47501	2.00202	1.60994	1.57614	1.5965	5.46998	5.25126	5.97619	6.13206
C_256	PRUPE_8G028000	AT1G15120	ARATH|Gene=AT1G15120|UniProtKB=F4HXY8	Ubiquinol-cytochrome C reductase hinge protein;At1g15120;	CYTOCHROME B-C1 COMPLEX SUBUNIT 6, MITOCHONDRIAL (PTHR15336:SF0)	reductase(PC00198)	ubiquinol-cytochrome-c reductase activity(GO:0008121)	mitochondrial electron transport, ubiquinol to cytochrome c(GO:0006122);aerobic respiration(GO:0009060)	extracellular region(GO:0005576);mitochondrion(GO:0005739);mitochondrial respiratory chain complex III(GO:0005750);cytosol(GO:0005829)			75.362	2.32e-36	10.7649	9.55e-19	1.97672	7.87916	1.96782	7.59229	1.96904	1.9559	1.93543	2.04652	7.70063	7.84133	8.04228	7.93237	2.18098	2.02448	1.6594	2.00643	7.44113	7.9748	7.36859	7.58464
C_257	PRUPE_8G029100	AT1G51770	ARATH|Gene=AT1G51770|UniProtKB=Q1G300	Core-2/I-branching beta-1,6-N-acetylglucosaminyltransferase family protein;At1g51770;	CORE-2/I-BRANCHING BETA-1,6-N-ACETYLGLUCOSAMINYLTRANSFERASE FAMILY PROTEIN (PTHR31042:SF81)		acetylglucosaminyltransferase activity(GO:0008375);transferase activity, transferring glycosyl groups(GO:0016757)		nucleus(GO:0005634);integral component of membrane(GO:0016021)			41.509	0.55	-4.13557	0.000602	3.80947	1.92523	3.48328	2.21272	4.08423	3.46626	3.78468	3.90273	1.94059	1.79545	1.99085	1.97404	3.57388	3.47711	3.6169	3.26523	1.95335	2.45429	2.05848	2.38476
C_258	PRUPE_8G029400	AT3G18670	ARATH|EnsemblGenome=AT3G18670|UniProtKB=Q9LSB0	Ankyrin repeat family protein;At3g18670;	ANKYRIN REPEAT FAMILY PROTEIN (PTHR24177:SF33)				cytoplasm(GO:0005737);mitochondrion(GO:0005739);membrane(GO:0016020);integral component of membrane(GO:0016021)			26.906	6.54e-56	-7.56553	7.53e-08	4.64627	1.71116	5.05076	2.15802	4.28844	4.95058	4.77321	4.57284	1.78979	1.61373	1.61165	1.82948	4.87639	5.08426	4.67511	5.56726	2.50894	2.09229	1.92827	2.10258
C_259	PRUPE_8G029600	AT3G18670	ARATH|EnsemblGenome=AT3G18670|UniProtKB=Q9LSB0	Ankyrin repeat family protein;At3g18670;	ANKYRIN REPEAT FAMILY PROTEIN (PTHR24177:SF33)				cytoplasm(GO:0005737);mitochondrion(GO:0005739);membrane(GO:0016020);integral component of membrane(GO:0016021)			36.8	3.34e-46	5.94756	0.00068	0.978179	2.93223	0.913748	1.83422	0.91316	1.1596	0.902873	0.937084	2.86168	2.91203	2.90918	3.04601	0.979219	0.930248	0.820858	0.924668	2.57186	1.45305	1.59442	1.71756
C_260	PRUPE_8G030000	AT4G19840	ARATH|TAIR=AT4G19840|UniProtKB=O81865	Protein PHLOEM PROTEIN 2-LIKE A1;PP2A1;	PROTEIN PHLOEM PROTEIN 2-LIKE A1 (PTHR32278:SF29)		carbohydrate binding(GO:0030246);proteoglycan binding(GO:0043394)	response to insect(GO:0009625)				40.764	2.17e-34	2.63223	8.49e-08	3.72644	5.89682	4.23952	8.1068	3.40706	4.05629	3.64982	3.79258	6.1972	5.92164	5.67262	5.7958	4.48836	3.76413	4.45354	4.25208	8.12882	8.11832	8.10654	8.07354
C_261	PRUPE_8G030100	AT4G19840	ARATH|TAIR=AT4G19840|UniProtKB=O81865	Protein PHLOEM PROTEIN 2-LIKE A1;PP2A1;	PROTEIN PHLOEM PROTEIN 2-LIKE A1 (PTHR32278:SF29)		carbohydrate binding(GO:0030246);proteoglycan binding(GO:0043394)	response to insect(GO:0009625)				44.311	1.38e-37	-5.65548	0.00160995	2.36888	1.04468	2.31126	1.12246	2.41986	2.33436	2.23843	2.48288	1.07358	1.00854	1.00779	1.0888	2.33759	1.90065	2.41904	2.58775	1.07938	1.19384	1.12747	1.08915
C_262	PRUPE_8G030800	AT3G55110	ARATH|TAIR=AT3G55110|UniProtKB=Q9M2V5	ABC transporter G family member 18;ABCG18;	ABC TRANSPORTER G FAMILY MEMBER 17-RELATED (PTHR19241:SF533)		ATP binding(GO:0005524);ATPase activity(GO:0016887);ATPase-coupled transmembrane transporter activity(GO:0042626)	transmembrane transport(GO:0055085)	plasma membrane(GO:0005886);integral component of membrane(GO:0016021)	Transport of small molecules;ABC transporters in lipid homeostasis;ABC-family proteins mediated transport		25.532	3.5	-10.5089	4.13688e-13	9.25431	2.47516	8.36493	3.45702	9.4563	8.93382	9.20558	9.42156	2.49862	2.22336	2.41208	2.76657	8.56106	8.30342	8.71713	7.87809	4.77584	2.9789	3.12023	2.95311
C_263	PRUPE_8G037400	AT3G07040	ARATH|TAIR=AT3G07040|UniProtKB=Q39214	Disease resistance protein RPM1;RPM1;	DISEASE RESISTANCE PROTEIN RPM1 (PTHR23155:SF977)		nucleotide binding(GO:0000166);protein binding(GO:0005515);ATP binding(GO:0005524);ADP binding(GO:0043531)	defense response(GO:0006952);plant-type hypersensitive response(GO:0009626)	plasma membrane(GO:0005886);endomembrane system(GO:0012505);extrinsic component of plasma membrane(GO:0019897)			25.387	4.25e-50	-10.9944	5.28e-09	8.30958	2.29395	8.14627	3.46459	8.22388	8.3437	8.15964	8.5111	2.41312	2.14614	2.14299	2.47354	8.32504	8.213	7.84256	8.20447	5.28178	2.87762	3.22404	2.47494
C_264	PRUPE_8G037600	AT5G45480	ARATH|TAIR=AT5G45480|UniProtKB=Q9FHI8	Transmembrane protein, putative (DUF594);MFC19.15;	PROTEIN, PUTATIVE (DUF594)-RELATED (PTHR31325:SF147)		molecular_function(GO:0003674)	biological_process(GO:0008150)	plasma membrane(GO:0005886);integral component of membrane(GO:0016021)			37.088	4.43e-68	-2.53451	5.87947e-13	7.53975	5.25378	7.54631	5.46486	7.55579	7.4837	7.55734	7.56218	5.49834	5.29244	4.89245	5.33189	7.73114	7.54201	7.35412	7.55796	5.89864	4.73107	5.82035	5.40939
C_265	PRUPE_8G037700	AT5G43470	ARATH|TAIR=AT5G43470|UniProtKB=Q8W4J9	Disease resistance protein RPP8;RPP8;	DISEASE RESISTANCE RPP8-LIKE PROTEIN 3-RELATED (PTHR23155:SF933)		nucleotide binding(GO:0000166);protein binding(GO:0005515);ATP binding(GO:0005524);ADP binding(GO:0043531)	positive regulation of defense response to virus by host(GO:0002230);response to oomycetes(GO:0002239);defense response(GO:0006952);response to light stimulus(GO:0009416);response to wounding(GO:0009611);plant-type hypersensitive response(GO:0009626);response to blue light(GO:0009637);response to absence of light(GO:0009646);response to salicylic acid(GO:0009751);defense response to virus(GO:0051…	plasma membrane(GO:0005886);plastid(GO:0009536)			28.38	2.81e-55	-3.48055	1.07e-19	7.47645	4.40692	7.5219	5.3667	7.5505	7.52554	7.25935	7.57041	4.86816	4.52082	3.76135	4.47734	7.72734	7.43661	7.42464	7.49901	5.89694	4.6856	5.62039	5.26385
C_266	PRUPE_8G041200	AT1G34060	ARATH|TAIR=AT1G34060|UniProtKB=Q93Z38	Tryptophan aminotransferase-related protein 4;TAR4;	TRYPTOPHAN AMINOTRANSFERASE-RELATED PROTEIN 4 (PTHR43795:SF20)	transaminase(PC00216)			extracellular region(GO:0005576)			54.204	0	3.72059	6.65e-05	2.2504	4.47316	2.76032	2.82769	2.25984	2.40718	1.8545	2.4801	4.26725	4.60219	4.29821	4.725	2.59026	2.12003	2.96003	3.37095	3.12689	2.55458	2.57983	3.04944
C_267	PRUPE_8G048600	AT2G29680	ARATH|TAIR=AT2G29680|UniProtKB=O82387	Cell division control protein 6 homolog;CDC6;	CELL DIVISION CONTROL PROTEIN 6 HOMOLOG (PTHR10763:SF26)		DNA replication origin binding(GO:0003688);protein binding(GO:0005515)	mitotic cell cycle(GO:0000278);DNA replication initiation(GO:0006270);mitotic DNA replication checkpoint(GO:0033314);DNA endoreduplication(GO:0042023);cell division(GO:0051301)	nucleus(GO:0005634)	Synthesis of DNA;Activation of the pre-replicative complex;G1/S Transition;Switching of origins to a post-replicative state;Cell Cycle;CDK-mediated phosphorylation and removal of Cdc6;DNA Replication;M/G1 Transition;CDC6 association with the ORC:origin complex;Orc1 removal from chromatin;Mitotic G1-G1/S phases;Assembly of the pre-replicative complex;Cell Cycle, Mitotic;DNA Replication Pre-Initiat…		32.432	0.92	6.07256	0.000894	1.01606	2.57726	1.01421	2.63827	1.01356	1.00936	1.00285	1.03846	2.4454	2.77134	2.02933	3.06297	1.08236	1.03135	0.917591	1.02554	2.56292	2.82717	2.23531	2.92766
C_268	PRUPE_8G064000	AT5G64250	ARATH|Gene=AT5G64250|UniProtKB=Q9FMG0	2-nitropropane dioxygenase-like protein;MSJ1.9;	2-NITROPROPANE DIOXYGENASE-LIKE PROTEIN (PTHR32332:SF29)	dehydrogenase(PC00092)	nitronate monooxygenase activity(GO:0018580);dioxygenase activity(GO:0051213)	response to symbiotic fungus(GO:0009610);response to cadmium ion(GO:0046686);oxidation-reduction process(GO:0055114)	mitochondrion(GO:0005739);cytosol(GO:0005829)			75	1.01e-164	6.57418	1.37e-05	1.59823	3.90869	1.6491	8.33998	1.59118	1.57907	1.56018	1.66249	3.92259	3.59001	3.81512	4.30706	1.78567	1.64222	1.54288	1.62561	7.98403	8.98508	7.80157	8.58924
C_269	PRUPE_8G074400	AT5G26830	ARATH|TAIR=AT5G26830|UniProtKB=O04630	Threonine--tRNA ligase, mitochondrial 1;THRRS;	FI05224P (PTHR11451:SF46)	ligase(PC00142)	threonine-tRNA ligase activity(GO:0004829);ATP binding(GO:0005524);metal ion binding(GO:0046872)	threonyl-tRNA aminoacylation(GO:0006435)	cell wall(GO:0005618);mitochondrion(GO:0005739);cytosol(GO:0005829);plasma membrane(GO:0005886);chloroplast(GO:0009507);plastid(GO:0009536)			68.705	0	6.46849	6.47e-06	1.59002	5.20806	1.44384	2.80574	1.52199	1.51165	1.74358	1.58287	6.17766	5.65551	6.76236	2.2367	1.38023	1.56556	1.27819	1.55137	3.15469	3.35574	1.51669	3.19585
C_270	PRUPE_8G078500	AT3G26320	ARATH|TAIR=AT3G26320|UniProtKB=Q9LIP4	Cytochrome P450 71B36;CYP71B36;	CYTOCHROME P450 71B36-RELATED (PTHR24298:SF619)	oxygenase(PC00177)	iron ion binding(GO:0005506);oxidoreductase activity, acting on paired donors, with incorporation or reduction of molecular oxygen, NAD(P)H as one donor, and incorporation of one atom of oxygen(GO:0016709);heme binding(GO:0020037)	oxidation-reduction process(GO:0055114)	chloroplast(GO:0009507);membrane(GO:0016020);integral component of membrane(GO:0016021)			51.02	7.63e-13	2.54482	0.0467	3.26483	5.30797	3.14217	5.4427	4.20374	2.40889	3.21817	3.2285	5.69033	5.24957	4.857	5.43496	3.25146	3.31543	2.70617	3.29563	4.69073	5.77846	5.45154	5.85008
C_271	PRUPE_8G103600	AT5G65860	ARATH|Gene=AT5G65860|UniProtKB=Q2V2U9	Ankyrin repeat family protein;At5g65860;	GUANIDINOACETATE N-METHYLTRANSFERASE (PTHR32379:SF1)		S-adenosylmethionine-dependent methyltransferase activity(GO:0008757);protein-arginine N-methyltransferase activity(GO:0016274)	S-adenosylhomocysteine metabolic process(GO:0046498);S-adenosylmethionine metabolic process(GO:0046500)	nucleus(GO:0005634);cytoplasm(GO:0005737)	Metabolism of amino acids and derivatives;Creatine metabolism;Metabolism;Metabolism of polyamines		64.865	4.17e-10	7.20041	4.95253e-07	1.84226	5.65022	1.77825	6.29031	1.71692	1.70577	1.68838	2.25797	6.01585	5.40502	5.87947	5.30055	1.89645	1.76396	1.45338	1.9992	5.86362	6.61445	6.61959	6.06357
C_272	PRUPE_8G115400	AT1G49500	ARATH|TAIR=AT1G49500|UniProtKB=Q9XIB7	At1g49500/F13F21_6;At1g49500;	SUBFAMILY NOT NAMED (PTHR37705:SF4)		translation initiation factor activity(GO:0003743)	translational initiation(GO:0006413)				41.27	2.18e-12	2.05957	0.0330465	5.4255	7.39003	6.32608	9.89797	4.59858	5.74828	5.82499	5.53016	7.36715	7.31745	7.36808	7.50743	6.43598	6.01654	6.00306	6.84873	9.71681	10.4682	9.78647	9.62039
C_273	PRUPE_8G136500	AT2G15220	ARATH|TAIR=AT2G15220|UniProtKB=Q9SKL6	At2g15220/F15A23.4;At2g15220;	PLANT BASIC SECRETORY PROTEIN (BSP) FAMILY PROTEIN (PTHR33321:SF12)				extracellular region(GO:0005576)			52.252	6.51e-83	2.38203	0.0246208	5.06572	7.16756	4.74145	8.91957	4.96721	5.34248	4.80163	5.15158	7.77235	7.28671	6.43362	7.17758	5.06578	4.38372	4.45854	5.05774	8.79841	8.10737	9.01697	9.75555
C_274	PRUPE_8G137000	AT2G15020	ARATH|TAIR=AT2G15020|UniProtKB=Q9ZUK9	At2g15020;At2g15020;	SUBFAMILY NOT NAMED (PTHR31439:SF7)		molecular_function(GO:0003674)	biological_process(GO:0008150)	cellular_component(GO:0005575)			53.05	0	3.26796	0.0129	2.43527	4.29943	3.84544	6.79723	2.51834	2.32208	2.30165	2.59902	4.6441	4.10144	3.54415	4.90803	4.42794	3.57645	4.01711	3.36023	6.70075	5.89391	7.54385	7.05042
C_275	PRUPE_8G148300	AT1G33540	ARATH|EnsemblGenome=AT1G33540|UniProtKB=Q9C7Z9	Serine carboxypeptidase-like 18;SCPL18;	SERINE CARBOXYPEPTIDASE-LIKE 18 (PTHR11802:SF301)	serine protease(PC00203)		secondary metabolic process(GO:0019748)				49.007	1.61e-146	2.25275	0.00993	4.80596	6.81846	5.42322	7.77712	4.05207	5.41742	4.84105	4.9133	7.46311	6.7462	6.37192	6.69262	5.68383	5.04143	5.56134	5.40628	7.58459	7.31438	8.13223	8.07729
C_276	PRUPE_8G153100	AT2G14580	ARATH|TAIR=AT2G14580|UniProtKB=Q9ZNS4	Pathogenesis-related protein 1;PRB1;	PATHOGENESIS-RELATED PROTEIN 1 (PTHR10334:SF406)	defense/immunity protein(PC00090)	molecular_function(GO:0003674)	response to wounding(GO:0009611);response to bacterium(GO:0009617);response to ethylene(GO:0009723);response to salicylic acid(GO:0009751);response to jasmonic acid(GO:0009753);defense response, incompatible interaction(GO:0009814);response to herbivore(GO:0080027)	extracellular region(GO:0005576);extracellular space(GO:0005615)			65.19	4.16e-73	6.75901	2.76e-05	1.79837	4.13857	1.78913	10.3971	1.79065	1.7774	1.75676	1.86867	3.93922	4.27742	3.67686	4.6608	2.00383	1.84648	1.47788	1.82831	10.1471	10.8051	10.5885	10.0478
C_277	PRUPE_8G185500	AT5G48370	ARATH|Gene=AT5G48370|UniProtKB=Q9LK77	At5g48370;At5g48370;	ACYL-COENZYME A THIOESTERASE 9, MITOCHONDRIAL (PTHR12655:SF0)	esterase(PC00097)	isomerase activity(GO:0016853);acyl-CoA hydrolase activity(GO:0047617)	acyl-CoA metabolic process(GO:0006637)	mitochondrion(GO:0005739);peroxisome(GO:0005777);chloroplast(GO:0009507)	Fatty acid metabolism;Mitochondrial Fatty Acid Beta-Oxidation;Metabolism;Metabolism of lipids		80.365	0	-2.12305	7.43007e-05	8.32632	6.33519	8.42193	7.72562	8.32174	8.39885	8.35477	8.22993	6.36748	6.49821	5.91484	6.56023	8.59618	8.46138	8.44003	8.19013	7.3459	7.43102	7.72796	8.39759
C_278	PRUPE_8G221000	AT3G52180	ARATH|Gene=AT3G52180|UniProtKB=Q9FEB5	Phosphoglucan phosphatase DSP4, chloroplastic;DSP4;	PHOSPHOGLUCAN PHOSPHATASE DSP4, CHLOROPLASTIC (PTHR46642:SF3)		molecular_function(GO:0003674);protein binding(GO:0005515);protein tyrosine/serine/threonine phosphatase activity(GO:0008138);carbohydrate phosphatase activity(GO:0019203);polysaccharide binding(GO:0030247);amylopectin binding(GO:2001066);starch binding(GO:2001070)	starch metabolic process(GO:0005982);starch catabolic process(GO:0005983);protein dephosphorylation(GO:0006470);circadian rhythm(GO:0007623);phosphorylated carbohydrate dephosphorylation(GO:0046838)	nucleus(GO:0005634);cytoplasm(GO:0005737);chloroplast(GO:0009507);chloroplast stroma(GO:0009570)			19.205	4.4	2.59088	0.00492468	3.14929	5.06491	3.05977	5.84015	2.87915	3.32949	3.57484	2.81369	5.28216	4.6304	5.318	5.02911	2.78449	3.67819	3.0034	2.77302	5.77101	6.04906	5.21802	6.32249
C_279	PRUPE_8G224900	AT2G17570	ARATH|TAIR=AT2G17570|UniProtKB=Q8S2T1	Dehydrodolichyl diphosphate synthase 6;At2g17570;	DEHYDRODOLICHYL DIPHOSPHATE SYNTHASE 6 (PTHR10291:SF30)	acyltransferase(PC00042)	polyprenyltransferase activity(GO:0002094)	protein glycosylation(GO:0006486);polyprenol biosynthetic process(GO:0016094)	endoplasmic reticulum(GO:0005783)			61.62	1.49e-126	-1.66549	8.97e-05	9.07805	7.4975	8.71356	6.64584	9.0161	9.07544	9.06726	9.15338	7.44539	7.61323	7.34757	7.58381	8.64423	8.7847	8.82616	8.59915	7.15904	6.54307	6.507	6.37422
C_280	PRUPE_8G254200	AT2G47880	ARATH|TAIR=AT2G47880|UniProtKB=O82255	Glutaredoxin-C13;GRXC13;	GLUTAREDOXIN-C13 (PTHR10168:SF224)		protein binding(GO:0005515);electron transfer activity(GO:0009055);protein disulfide oxidoreductase activity(GO:0015035)	cellular response to nitrogen starvation(GO:0006995);cell redox homeostasis(GO:0045454)	nucleus(GO:0005634);cytoplasm(GO:0005737)			73.469	4.25e-53	2.49461	0.0370779	2.94704	4.65971	3.6661	6.19046	2.58744	3.2393	2.85531	3.10611	4.7323	4.57578	4.3148	5.01596	4.0396	3.69344	3.1034	3.82794	6.62516	5.57264	6.30912	6.25493
C_281	PRUPE_8G256900	AT2G47730	ARATH|TAIR=AT2G47730|UniProtKB=Q96266	Glutathione S-transferase F8, chloroplastic;GSTF8;	GLUTATHIONE S-TRANSFERASE F8, CHLOROPLASTIC (PTHR43900:SF44)		glutathione transferase activity(GO:0004364);peroxidase activity(GO:0004601);glutathione binding(GO:0043295)	glutathione metabolic process(GO:0006749);defense response(GO:0006952);toxin catabolic process(GO:0009407);response to cold(GO:0009409);defense response to bacterium(GO:0042742);oxidation-reduction process(GO:0055114);response to karrikin(GO:0080167)	nucleus(GO:0005634);cytoplasm(GO:0005737);vacuolar membrane(GO:0005774);cytosol(GO:0005829);chloroplast(GO:0009507);chloroplast stroma(GO:0009570);thylakoid(GO:0009579);chloroplast envelope(GO:0009941);stromule(GO:0010319)			64.423	2.67e-95	3.02012	1.18e-13	6.88221	9.76579	8.54015	8.756	6.6697	7.20466	7.00939	6.64508	9.83939	9.7703	9.68191	9.77155	9.30597	8.10756	8.26549	8.48158	8.61817	8.62939	8.59754	9.1789
C_282	PRUPE_8G271100	AT3G62550	ARATH|TAIR=AT3G62550|UniProtKB=Q93W91	Adenine nucleotide alpha hydrolases-like superfamily protein;At3g62550;	ADENINE NUCLEOTIDE ALPHA HYDROLASES-LIKE SUPERFAMILY PROTEIN (PTHR31964:SF52)		hydrolase activity(GO:0016787)		nucleus(GO:0005634);vacuole(GO:0005773)			59.627	2.7e-65	2.91514	6.55e-10	5.87041	8.58372	7.35951	12.3539	5.28119	5.91998	6.16542	6.11505	9.08952	8.56246	7.95615	8.72674	7.3468	7.25055	7.22498	7.61569	12.0469	12.8504	11.9195	12.5986
C_283	PRUPE_I002400	AT2G18340	ARATH|Gene=AT2G18340|UniProtKB=Q9ZPW6	Late embryogenesis abundant domain-containing protein / LEA domain-containing protein;At2g18340;	LATE EMBRYOGENESIS ABUNDANT (LEA) PROTEIN-RELATED (PTHR47372:SF4)		molecular_function(GO:0003674)		extracellular region(GO:0005576);vacuole(GO:0005773);endoplasmic reticulum(GO:0005783)			29.245	0.032	-5.45165	0.00419	2.18154	0.997447	2.20389	1.13348	2.11797	2.34834	2.40138	1.85848	1.0246	0.963483	0.962785	1.03892	2.06688	2.06334	1.98125	2.70408	1.2813	1.13799	1.07535	1.03925
C_284	PRUPE_I005500	AT4G21990	ARATH|Gene=AT4G21990|UniProtKB=P92980	5'-adenylylsulfate reductase 3, chloroplastic;APR3;	5'-ADENYLYLSULFATE REDUCTASE 1, CHLOROPLASTIC-RELATED (PTHR46482:SF5)		adenylyl-sulfate reductase activity(GO:0009973);oxidoreductase activity, acting on a sulfur group of donors, disulfide as acceptor(GO:0016671);adenylyl-sulfate reductase (glutathione) activity(GO:0033741);metal ion binding(GO:0046872);4 iron, 4 sulfur cluster binding(GO:0051539)	sulfate assimilation(GO:0000103);cysteine biosynthetic process(GO:0019344);sulfate reduction(GO:0019419);cell redox homeostasis(GO:0045454);oxidation-reduction process(GO:0055114)	cytoplasm(GO:0005737);chloroplast(GO:0009507)			75.105	3.75e-136	8.72801	3.23e-10	1.75369	5.80801	1.74522	7.23862	1.74667	1.73464	1.71589	1.81754	6.18968	5.26153	6.13336	5.64748	1.94021	1.79739	1.46238	1.78088	6.25436	8.00828	6.93554	7.7563
GI_1	PRUPE_1G244700	AT1G59960	ARATH|TAIR=AT1G59960|UniProtKB=Q9SXC0	NAD(P)-linked oxidoreductase superfamily protein;At1g59960;	ALDO/KETO REDUCTASE-RELATED (PTHR11732:SF415)	reductase(PC00198)	alditol:NADP+ 1-oxidoreductase activity(GO:0004032);alcohol dehydrogenase (NADP+) activity(GO:0008106);oxidoreductase activity(GO:0016491)	oxidation-reduction process(GO:0055114)	cytosol(GO:0005829);chloroplast(GO:0009507)	Metabolism of carbohydrates;RA biosynthesis pathway;Fructose biosynthesis;Fructose metabolism;Metabolism of steroid hormones;Glutathione conjugation;Biological oxidations;Pregnenolone biosynthesis;Estrogen biosynthesis;Metabolism of lipids;Synthesis of Prostaglandins (PG) and Thromboxanes (TX);Arachidonic acid metabolism;Bile acid and bile salt metabolism;Formation of xylulose-5-phosphate;Synthes…		57.508	4.75e-133	4.26373	0.00698	1.92779	2.24657	4.01775	4.98307	1.87558	1.61595	2.06518	2.15445	2.46393	2.41297	1.59576	2.51361	4.50026	4.13752	4.13253	3.30071	5.11068	5.42454	4.46723	4.92984
GI_2	PRUPE_1G321600	AT3G03280	ARATH|TAIR=AT3G03280|UniProtKB=Q9M9P6	At3g03280;At3g03280;	SUBFAMILY NOT NAMED (PTHR33052:SF84)		molecular_function(GO:0003674)		nucleus(GO:0005634)			37.566	7.56e-36	2.60306	0.0217	4.92644	4.41238	7.18382	7.82345	4.09346	5.47981	4.93529	5.1972	4.69042	4.23066	4.76686	3.9616	8.22965	7.28541	6.80744	6.41276	7.52117	7.98504	7.92719	7.86039
GI_3	PRUPE_1G348300	AT5G23210	ARATH|Gene=AT5G23210|UniProtKB=Q0WPR4	Serine carboxypeptidase-like 34;SCPL34;	SERINE CARBOXYPEPTIDASE-LIKE 34 (PTHR11802:SF31)	serine protease(PC00203)	serine-type carboxypeptidase activity(GO:0004185)	proteolysis involved in cellular protein catabolic process(GO:0051603)	extracellular region(GO:0005576);mitochondrion(GO:0005739);vacuole(GO:0005773)			68.502	0	2.38948	0.00280783	4.53616	6.22261	6.57507	6.85031	4.1905	4.94327	4.32648	4.6844	6.55683	6.26478	5.84986	6.21897	6.92206	6.09613	6.39106	6.89104	7.02895	6.39268	6.80596	7.17366
GI_4	PRUPE_1G486000	AT5G11070	ARATH|TAIR=AT5G11070|UniProtKB=Q9FY58	Uncharacterized protein At5g11070;At5g11070;	SUBFAMILY NOT NAMED (PTHR33168:SF4)		molecular_function(GO:0003674)	biological_process(GO:0008150)	mitochondrion(GO:0005739)			43.75	9.8e-06	3.19335	0.0138	3.07503	3.89835	5.1745	5.9119	2.79398	3.47647	2.75931	3.27036	4.075	3.617	3.6135	4.28789	6.47124	5.26626	4.37797	4.58253	5.5308	5.78327	6.212	6.12151
GI_5	PRUPE_1G500900	AT1G21910	ARATH|TAIR=AT1G21910|UniProtKB=Q9SFE4	Ethylene-responsive transcription factor ERF012;ERF012;	ETHYLENE-RESPONSIVE TRANSCRIPTION FACTOR ERF012 (PTHR31985:SF102)		DNA-binding transcription factor activity(GO:0003700);sequence-specific DNA binding(GO:0043565);transcription regulatory region DNA binding(GO:0044212)	response to salicylic acid(GO:0009751);response to jasmonic acid(GO:0009753);ethylene-activated signaling pathway(GO:0009873);cellular response to heat(GO:0034605);positive regulation of transcription, DNA-templated(GO:0045893);cellular response to freezing(GO:0071497)	nucleus(GO:0005634)			47.674	1.87e-55	3.70261	0.00611476	2.52789	2.90812	4.97964	4.35688	2.25995	2.98332	1.794	3.07428	2.43731	3.25936	3.25623	2.67958	5.71623	4.57757	4.33582	5.28895	3.64403	4.59213	4.42315	4.76819
GI_6	PRUPE_1G520800	AT4G08950	ARATH|TAIR=AT4G08950|UniProtKB=Q9ZPE7	Protein EXORDIUM;EXO;	PROTEIN EXORDIUM-RELATED (PTHR31279:SF51)		molecular_function(GO:0003674)	response to brassinosteroid(GO:0009741)	extracellular region(GO:0005576);extracellular space(GO:0005615);cell wall(GO:0005618);Golgi apparatus(GO:0005794);plant-type cell wall(GO:0009505);apoplast(GO:0048046)			68.197	3.33e-146	2.72579	0.00335	6.13797	5.57505	8.5306	8.65294	6.47117	5.90018	5.90949	6.27106	5.14176	5.88001	5.70955	5.56888	9.58803	8.70714	8.01871	7.80852	8.53492	8.09266	8.73048	9.25371
GI_7	PRUPE_2G138500	AT3G60650	ARATH|EnsemblGenome=AT3G60650|UniProtKB=F4JBX1	Transmembrane protein;At3g60650;	TRANSMEMBRANE PROTEIN (PTHR34961:SF1)		molecular_function(GO:0003674)	lateral root development(GO:0048527)	extracellular region(GO:0005576)			29.586	4.85e-11	3.45242	0.00779	2.63933	3.37369	4.79913	4.05041	2.63654	2.46884	2.74627	2.70567	3.34174	3.78006	2.59805	3.77489	5.40425	4.29363	4.82205	4.67657	4.91648	3.54908	4.23023	3.50585
GI_8	PRUPE_2G289500	AT5G51990	ARATH|TAIR=AT5G51990|UniProtKB=Q9FJ93	Dehydration-responsive element-binding protein 1D;DREB1D;	DEHYDRATION-RESPONSIVE ELEMENT-BINDING PROTEIN 1D (PTHR31839:SF2)		DNA-binding transcription factor activity(GO:0003700);sequence-specific DNA binding(GO:0043565)	regulation of transcription, DNA-templated(GO:0006355);abscisic acid-activated signaling pathway(GO:0009738);glucosinolate metabolic process(GO:0019760)	nucleus(GO:0005634)			63.351	8.62e-78	6.20809	0.00799	1.11973	1.28965	2.71279	3.12639	1.11667	1.1115	1.10347	1.14727	1.48135	1.10077	1.35287	1.22362	3.76918	2.75631	2.08461	2.24108	2.39857	3.01718	3.53514	3.55467
GI_9	PRUPE_3G164200	AT5G37490	ARATH|TAIR=AT5G37490|UniProtKB=Q5PNY6	U-box domain-containing protein 21;PUB21;	U-BOX DOMAIN-CONTAINING PROTEIN 21 (PTHR22849:SF122)		ubiquitin-protein transferase activity(GO:0004842)	response to chitin(GO:0010200);protein ubiquitination(GO:0016567)	cytoplasm(GO:0005737)			49.76	8.49e-135	3.63359	0.0227	2.92445	3.08641	5.54458	5.3198	2.53897	3.87298	2.50591	2.77994	3.20997	3.84007	2.31763	2.97795	6.76805	5.70269	5.18635	4.52124	5.83259	4.08132	5.81674	5.54853
GI_10	PRUPE_3G214400	AT2G32530	ARATH|TAIR=AT2G32530|UniProtKB=Q8RX83	Cellulose synthase-like protein B3;CSLB3;	CELLULOSE SYNTHASE-LIKE PROTEIN B1-RELATED (PTHR13301:SF53)		transferase activity, transferring glycosyl groups(GO:0016757);cellulose synthase activity(GO:0016759);cellulose synthase (UDP-forming) activity(GO:0016760)	plant-type primary cell wall biogenesis(GO:0009833);cellulose biosynthetic process(GO:0030244);cell wall organization(GO:0071555)	Golgi membrane(GO:0000139);endoplasmic reticulum(GO:0005783);Golgi apparatus(GO:0005794);trans-Golgi network(GO:0005802);plasma membrane(GO:0005886);integral component of membrane(GO:0016021)			49.342	0	2.73256	1.00201e-07	5.62571	7.70842	8.12943	9.69882	5.34406	5.41335	5.61973	6.12572	7.8947	7.44814	7.63208	7.85874	8.64688	8.03508	7.53833	8.29744	9.30874	10.023	9.62377	9.83973
GI_11	PRUPE_3G276500	AT3G28340	ARATH|TAIR=AT3G28340|UniProtKB=Q9LHD2	Probable galacturonosyltransferase-like 10;GATL10;	GALACTURONOSYLTRANSFERASE-LIKE 10-RELATED (PTHR13778:SF40)		polygalacturonate 4-alpha-galacturonosyltransferase activity(GO:0047262)	response to oxidative stress(GO:0006979);pectin biosynthetic process(GO:0045489);cell wall organization(GO:0071555)	Golgi membrane(GO:0000139);Golgi apparatus(GO:0005794);chloroplast(GO:0009507);integral component of membrane(GO:0016021)			71.779	8.18e-178	2.80638	0.0122	4.10027	3.454	6.30994	7.96589	4.19561	4.29617	3.88171	4.02758	3.15783	3.79705	3.79317	3.06797	7.50327	6.45863	5.84506	5.43279	7.94535	8.12467	7.59668	8.19685
GI_12	PRUPE_4G155100	AT1G17020	ARATH|TAIR=AT1G17020|UniProtKB=Q39224	Protein SRG1;SRG1;	PROTEIN SRG1 (PTHR10209:SF606)		oxidoreductase activity, acting on diphenols and related substances as donors, oxygen as acceptor(GO:0016682);metal ion binding(GO:0046872);dioxygenase activity(GO:0051213)	leaf senescence(GO:0010150);oxidation-reduction process(GO:0055114)	cytoplasm(GO:0005737)			61.644	1.99e-160	2.03606	0.0079	6.15977	6.55421	8.06554	10.6288	6.06253	6.30956	6.39557	5.87144	6.79335	6.60477	6.27959	6.53913	7.93551	7.76672	8.29644	8.2635	10.2421	11.1713	10.3781	10.7237
GI_13	PRUPE_4G193800	AT4G27280	ARATH|TAIR=AT4G27280|UniProtKB=O81831	Calcium-binding protein KRP1;KRP1;	CALCIUM-BINDING PROTEIN KRP1-RELATED (PTHR47319:SF6)		calcium ion binding(GO:0005509)	response to karrikin(GO:0080167)	plasma membrane(GO:0005886)			68.696	2.98e-54	2.86797	0.0101	6.07451	5.71617	8.6574	9.53716	6.0462	6.92927	5.6908	5.63178	5.1997	6.0228	5.8677	5.7745	9.74985	8.96857	8.31089	7.60031	9.14854	9.94738	9.48975	9.56296
GI_14	PRUPE_4G214900	AT4G21970	ARATH|TAIR=AT4G21970|UniProtKB=F4JKD1	Uncharacterized protein;At4g21970;	SUBFAMILY NOT NAMED (PTHR33083:SF74)		molecular_function(GO:0003674)	biological_process(GO:0008150)	nucleus(GO:0005634)			43.678	5.89e-33	3.01166	0.0125	3.2859	3.83407	5.65921	7.48055	3.7139	3.31915	2.79314	3.3174	4.22355	3.96248	3.48223	3.668	5.98576	5.29947	5.83932	5.51231	6.9759	8.707	7.1991	7.04021
GI_15	PRUPE_5G025300	AT3G07040	ARATH|TAIR=AT3G07040|UniProtKB=Q39214	Disease resistance protein RPM1;RPM1;	DISEASE RESISTANCE PROTEIN RPM1 (PTHR23155:SF977)		nucleotide binding(GO:0000166);protein binding(GO:0005515);ATP binding(GO:0005524);ADP binding(GO:0043531)	defense response(GO:0006952);plant-type hypersensitive response(GO:0009626)	plasma membrane(GO:0005886);endomembrane system(GO:0012505);extrinsic component of plasma membrane(GO:0019897)			32.495	1.13e-153	-6.11092	0.0296	3.41296	1.68183	1.58677	9.09332	4.20574	2.60916	3.0009	3.83605	1.78819	1.55023	1.5474	1.84149	1.7883	1.641	1.29385	1.62395	8.42876	10.245	8.37341	9.32608
GI_16	PRUPE_5G116400	AT4G27250	ARATH|Gene=AT4G27250|UniProtKB=Q8H1R1	NAD(P)-binding Rossmann-fold superfamily protein;At4g27250;	NAD(P)-BINDING ROSSMANN-FOLD SUPERFAMILY PROTEIN (PTHR10366:SF628)	dehydratase(PC00091);epimerase/racemase(PC00096);oxidoreductase(PC00176)	catalytic activity(GO:0003824);oxidoreductase activity(GO:0016491);oxidoreductase activity, acting on the CH-OH group of donors, NAD or NADP as acceptor(GO:0016616);cinnamyl-alcohol dehydrogenase activity(GO:0045551);coenzyme binding(GO:0050662)		nucleus(GO:0005634)			34.957	8.55e-61	2.14853	0.0372	4.00208	4.84356	5.76591	6.39904	3.44739	4.13979	4.44162	3.97952	4.76138	4.9831	4.84351	4.78623	6.16737	5.80348	5.45629	5.6365	5.88562	6.72731	6.39726	6.58596
GI_17	PRUPE_5G129900	AT2G46660	ARATH|TAIR=AT2G46660|UniProtKB=Q9ZNR0	Cytochrome P450 78A6;CYP78A6;	CYTOCHROME P450 78A6 (PTHR24298:SF543)	oxygenase(PC00177)	iron ion binding(GO:0005506);oxidoreductase activity, acting on paired donors, with incorporation or reduction of molecular oxygen, NAD(P)H as one donor, and incorporation of one atom of oxygen(GO:0016709);heme binding(GO:0020037)	regulation of growth(GO:0040008);seed development(GO:0048316);oxidation-reduction process(GO:0055114)	chloroplast(GO:0009507);membrane(GO:0016020);integral component of membrane(GO:0016021)			62.868	0	4.62	7.45e-17	4.07928	4.51128	8.24267	5.79131	4.44843	3.3101	4.29456	4.26401	4.93817	4.91183	3.27264	4.92247	8.46923	8.16138	8.00339	8.33667	6.15146	5.12526	6.33261	5.55591
GI_18	PRUPE_5G222200	AT1G73830	ARATH|Gene=AT1G73830|UniProtKB=Q8GWK7	Transcription factor BEE 3;BEE3;	TRANSCRIPTION FACTOR BEE 3 (PTHR12565:SF346)		DNA-binding transcription factor activity(GO:0003700);protein binding(GO:0005515);sequence-specific DNA binding(GO:0043565);protein dimerization activity(GO:0046983)	transcription, DNA-templated(GO:0006351);regulation of transcription, DNA-templated(GO:0006355)	nucleus(GO:0005634)			60.215	8.92e-63	5.72687	0.00763	1.38233	1.60081	3.1686	3.40436	1.56481	1.31146	1.30274	1.35032	1.67775	1.75002	1.54206	1.43342	3.29224	2.53985	3.37551	3.4668	3.16605	3.67102	3.06922	3.71116
GI_19	PRUPE_6G053400	AT2G30090	ARATH|TAIR=AT2G30090|UniProtKB=O64737	Acyl-CoA N-acyltransferases (NAT) superfamily protein;At2g30090;	ACYL-COA N-ACYLTRANSFERASES (NAT) SUPERFAMILY PROTEIN (PTHR47370:SF1)		transferase activity, transferring acyl groups(GO:0016746)		nucleus(GO:0005634)			53.266	1.18e-131	2.85357	0.0178	2.81642	3.31885	4.76116	6.45444	3.11537	2.84465	2.67692	2.62873	3.58154	3.47579	3.06674	3.15134	5.31757	4.77557	4.44646	4.50502	5.77419	6.51119	6.63546	6.89694
GI_20	PRUPE_6G054100	AT2G30070	ARATH|TAIR=AT2G30070|UniProtKB=O22397	Potassium transporter 1;POT1;	POTASSIUM TRANSPORTER-RELATED (PTHR30540:SF14)		potassium ion transmembrane transporter activity(GO:0015079)	potassium ion transport(GO:0006813);cell tip growth(GO:0009932);potassium ion transmembrane transport(GO:0071805)	vacuolar membrane(GO:0005774);plasma membrane(GO:0005886);membrane(GO:0016020);integral component of membrane(GO:0016021)			71.486	0	2.22102	2.76e-05	5.88193	5.67532	7.92886	7.54368	6.16446	5.97242	5.90562	5.48523	6.20469	5.60179	5.16201	5.73278	8.02288	7.5831	8.19812	7.91133	7.64459	7.54147	7.64683	7.3418
GI_21	PRUPE_6G139200	AT5G22250	ARATH|TAIR=AT5G22250|UniProtKB=Q9FMS6	Probable CCR4-associated factor 1 homolog 11;CAF1-11;	CCR4-ASSOCIATED FACTOR 1 HOMOLOG 11-RELATED (PTHR10797:SF48)	transcription factor(PC00218)	RNA binding(GO:0003723);poly(A)-specific ribonuclease activity(GO:0004535);protein binding(GO:0005515);3'-5' exonuclease activity(GO:0008408);metal ion binding(GO:0046872)	nuclear-transcribed mRNA poly(A) tail shortening(GO:0000289);negative regulation of translation(GO:0017148);defense response to bacterium(GO:0042742);exonucleolytic catabolism of deadenylated mRNA(GO:0043928)	P-body(GO:0000932);nucleus(GO:0005634);CCR4-NOT core complex(GO:0030015)			74.908	2.58e-148	2.64495	2.76e-05	5.72084	5.38866	8.09221	9.19867	5.71659	6.09331	5.36303	5.71043	5.08261	5.70264	5.32024	5.44917	8.8799	8.33674	7.70739	7.4448	9.24205	8.95097	9.22562	9.37605
GI_22	PRUPE_6G222600	AT2G23060	ARATH|Gene=AT2G23060|UniProtKB=O64815	Probable N-acetyltransferase HLS1-like;At2g23060;	N-ACETYLTRANSFERASE HLS1-LIKE-RELATED (PTHR43072:SF28)	acetyltransferase(PC00038)	transferase activity, transferring acyl groups(GO:0016746);transferase activity, transferring acyl groups other than amino-acyl groups(GO:0016747)		nucleus(GO:0005634)			71.531	0	3.36246	0.0052	2.59893	3.17463	4.81324	7.38636	2.68938	2.67483	2.10416	2.92735	2.92577	3.56001	2.7898	3.42296	5.34783	4.77766	5.15919	3.96828	6.96481	8.03788	7.09496	7.44778
GI_23	PRUPE_7G089000	AT5G06570	ARATH|TAIR=AT5G06570|UniProtKB=Q9FG13	Probable carboxylesterase 15;CXE15;	CARBOXYLESTERASE 15-RELATED (PTHR23024:SF406)	lipase(PC00143);serine protease(PC00203)	hydrolase activity(GO:0016787);methyl indole-3-acetate esterase activity(GO:0080030)					55.183	5.93e-120	1.96281	0.00335	6.20523	7.16404	8.02533	7.1281	6.30324	6.57983	6.04449	5.89335	7.28348	7.13821	7.26074	6.97374	8.35997	7.84856	7.71761	8.17517	7.40621	6.77423	7.33165	7.0003
GI_24	PRUPE_7G124100	AT2G36780	ARATH|TAIR=AT2G36780|UniProtKB=Q9ZQ96	UDP-glycosyltransferase 73C3;UGT73C3;	UDP-GLYCOSYLTRANSFERASE 73C3 (PTHR11926:SF1263)		UDP-glycosyltransferase activity(GO:0008194);transferase activity, transferring glycosyl groups(GO:0016757);quercetin 3-O-glucosyltransferase activity(GO:0080043);quercetin 7-O-glucosyltransferase activity(GO:0080044)		chloroplast(GO:0009507);intracellular membrane-bounded organelle(GO:0043231)			53.556	8.2e-180	2.25002	0.0079	3.60586	4.35183	5.38351	7.57829	3.38165	3.56287	3.62684	3.8521	4.45927	4.2977	3.99387	4.65647	5.70277	5.31967	5.18874	5.32287	7.46738	7.87318	7.42981	7.5428
GI_25	PRUPE_7G192600	AT5G20820	ARATH|TAIR=AT5G20820|UniProtKB=Q29PU2	Auxin-responsive protein SAUR76;SAUR76;	AUXIN-RESPONSIVE PROTEIN SAUR76 (PTHR31374:SF233)		protein binding(GO:0005515)	multicellular organism development(GO:0007275);response to auxin(GO:0009733);ethylene-activated signaling pathway(GO:0009873);positive regulation of cell growth(GO:0030307)	nucleus(GO:0005634);cytoplasm(GO:0005737);extrinsic component of plasma membrane(GO:0019897)			58.462	2.12e-41	4.40911	1.06e-07	3.30558	4.32663	6.88206	5.64839	2.71849	3.94836	3.32663	3.22883	5.18688	3.76723	4.27585	4.07655	7.554	6.32561	6.87894	6.7697	6.335	4.96197	6.31009	4.98651
GI_26	PRUPE_7G194400	AT1G19210	ARATH|TAIR=AT1G19210|UniProtKB=Q84QC2	Ethylene-responsive transcription factor ERF017;ERF017;	ETHYLENE-RESPONSIVE TRANSCRIPTION FACTOR ERF017 (PTHR31985:SF119)		DNA binding(GO:0003677);DNA-binding transcription factor activity(GO:0003700)	regulation of transcription, DNA-templated(GO:0006355);ethylene-activated signaling pathway(GO:0009873)	nucleus(GO:0005634)			54.5	4.62e-61	4.50672	0.00922057	1.96173	1.95549	4.35149	3.54462	2.15541	1.95262	1.71765	2.02124	2.12397	2.12273	1.92977	1.64549	5.57784	4.70077	4.24066	2.88668	4.54884	3.23936	3.83054	2.55976
GI_27	PRUPE_7G205200	AT4G29780	ARATH|TAIR=AT4G29780|UniProtKB=Q84J48	Nuclease;At4g29780;	NUCLEASE (PTHR22930:SF151)							58.791	0	2.89271	0.000912558	5.93887	5.43522	8.42607	8.33213	5.73835	6.31383	5.89765	5.80564	5.16866	5.94448	5.50893	5.11883	9.58954	8.68695	7.90815	7.51965	8.40646	7.99769	8.78048	8.14388
GI_28	PRUPE_7G265200	AT1G16030	ARATH|TAIR=AT1G16030|UniProtKB=Q9S9N1	Heat shock 70 kDa protein 5;HSP70-5;	HEAT SHOCK 70 KDA PROTEIN 14 (PTHR19375:SF352)		ATP binding(GO:0005524);ATPase activity(GO:0016887);heat shock protein binding(GO:0031072);ATPase activity, coupled(GO:0042623);protein folding chaperone(GO:0044183);unfolded protein binding(GO:0051082);misfolded protein binding(GO:0051787)	protein folding(GO:0006457);response to unfolded protein(GO:0006986);response to heat(GO:0009408);response to virus(GO:0009615);cellular response to heat(GO:0034605);cellular response to unfolded protein(GO:0034620);protein refolding(GO:0042026);chaperone cofactor-dependent protein refolding(GO:0051085)	cell wall(GO:0005618);cytoplasm(GO:0005737);cytosol(GO:0005829);plasma membrane(GO:0005886);chloroplast(GO:0009507)	Processing of Capped Intron-Containing Pre-mRNA;Metabolism of RNA;Immune System;Regulation of HSF1-mediated heat shock response;Cellular response to heat stress;Innate Immune System;mRNA Splicing;HSP90 chaperone cycle for steroid hormone receptors (SHR);Cellular responses to external stimuli;Protein methylation;Cellular responses to stress;HSF1-dependent transactivation;mRNA Splicing - Major Path…	Apoptosis signaling pathway->Heat shock protein 70;;Parkinson disease->Heat shock protein 70;;;	86.239	0	1.98893	0.0485651	5.40583	5.34905	7.13845	5.24147	5.45023	5.50599	5.27124	5.39586	5.10515	5.34298	5.68449	5.26358	7.44358	6.85359	6.73603	7.5206	5.72484	4.8064	5.05769	5.37693
GI_29	PRUPE_7G268600	AT5G16990	ARATH|TAIR=AT5G16990|UniProtKB=Q39173	NADP-dependent alkenal double bond reductase P2;P2;	NADP-DEPENDENT ALKENAL DOUBLE BOND REDUCTASE P2-RELATED (PTHR43205:SF30)	dehydrogenase(PC00092);reductase(PC00198)	2-alkenal reductase [NAD(P)] activity(GO:0032440)	response to oxidative stress(GO:0006979);oxidation-reduction process(GO:0055114)	cytoplasm(GO:0005737);cytosol(GO:0005829);plasma membrane(GO:0005886);plastid(GO:0009536)			70.52	3.49e-179	3.01024	1.68e-07	4.25646	4.27614	6.87482	6.75582	4.45758	4.7182	3.77791	4.07215	4.31906	4.404	3.98708	4.39442	7.22085	7.01818	6.69333	6.56692	6.3095	7.16443	6.40483	7.14453
GI_30	PRUPE_7G268900	AT5G16990	ARATH|TAIR=AT5G16990|UniProtKB=Q39173	NADP-dependent alkenal double bond reductase P2;P2;	NADP-DEPENDENT ALKENAL DOUBLE BOND REDUCTASE P2-RELATED (PTHR43205:SF30)	dehydrogenase(PC00092);reductase(PC00198)	2-alkenal reductase [NAD(P)] activity(GO:0032440)	response to oxidative stress(GO:0006979);oxidation-reduction process(GO:0055114)	cytoplasm(GO:0005737);cytosol(GO:0005829);plasma membrane(GO:0005886);plastid(GO:0009536)			65.23	6.18e-168	4.70112	0.00698	2.17579	3.20288	4.50656	9.96107	2.37056	2.15847	1.91716	2.25698	4.09241	2.81015	2.32151	3.58744	5.06827	4.16661	4.10642	4.68494	10.0208	10.5006	9.00087	10.322
GI_31	PRUPE_8G066100	AT5G64310	ARATH|TAIR=AT5G64310|UniProtKB=Q8LCN5	Classical arabinogalactan protein 1;AGP1;	CLASSICAL ARABINOGALACTAN PROTEIN 1 (PTHR36321:SF9)				plasma membrane(GO:0005886);anchored component of membrane(GO:0031225)			41.259	0.7	2.77884	0.0261	4.03051	3.70994	6.22433	6.07606	3.66444	4.46961	3.78543	4.20258	3.26643	3.77699	4.3319	3.46443	6.90994	6.89382	5.80698	5.2866	6.53234	5.41302	6.34846	6.0104
GI_32	PRUPE_8G098600	AT1G49310	ARATH|TAIR=AT1G49310|UniProtKB=Q84W13	At1g49310;At1g49310;	SUBFAMILY NOT NAMED (PTHR33731:SF10)		molecular_function(GO:0003674)	biological_process(GO:0008150)	integral component of membrane(GO:0016021)			37.5	0.001	2.86157	0.0066	3.90799	4.40371	6.29239	5.86096	3.51487	3.76204	3.56799	4.78705	4.03889	4.75135	4.01237	4.81224	7.00067	6.36638	5.95127	5.85122	5.97037	5.33061	5.94939	6.19346
GI_33	PRUPE_8G213800	AT1G15520	ARATH|TAIR=AT1G15520|UniProtKB=Q9M9E1	ABC transporter G family member 40;ABCG40;	ABC TRANSPORTER G FAMILY MEMBER 40 (PTHR19241:SF261)		protein binding(GO:0005515);ATP binding(GO:0005524);ATPase activity(GO:0016887);ATPase-coupled transmembrane transporter activity(GO:0042626)	defense response to oomycetes(GO:0002229);response to ethylene(GO:0009723);response to salicylic acid(GO:0009751);response to jasmonic acid(GO:0009753);response to ozone(GO:0010193);lead ion transport(GO:0015692);terpenoid transport(GO:0046865);transmembrane transport(GO:0055085);abscisic acid transport(GO:0080168)	mitochondrion(GO:0005739);plasma membrane(GO:0005886);integral component of membrane(GO:0016021)			69.036	0	2.20497	1.6e-05	6.82617	6.55296	8.92601	8.89357	7.11463	7.05118	6.70182	6.43705	6.90324	6.49989	6.0088	6.79991	9.14652	8.74681	8.811	8.9997	8.85497	8.74322	8.73183	9.24426
GI_34	PRUPE_8G214100	AT1G15520	ARATH|TAIR=AT1G15520|UniProtKB=Q9M9E1	ABC transporter G family member 40;ABCG40;	ABC TRANSPORTER G FAMILY MEMBER 40 (PTHR19241:SF261)		protein binding(GO:0005515);ATP binding(GO:0005524);ATPase activity(GO:0016887);ATPase-coupled transmembrane transporter activity(GO:0042626)	defense response to oomycetes(GO:0002229);response to ethylene(GO:0009723);response to salicylic acid(GO:0009751);response to jasmonic acid(GO:0009753);response to ozone(GO:0010193);lead ion transport(GO:0015692);terpenoid transport(GO:0046865);transmembrane transport(GO:0055085);abscisic acid transport(GO:0080168)	mitochondrion(GO:0005739);plasma membrane(GO:0005886);integral component of membrane(GO:0016021)			67.271	0	2.84086	2.98e-07	5.9463	6.65247	8.67225	8.31649	5.69868	6.75365	5.69598	5.63687	6.70356	6.80759	6.59595	6.50278	8.96748	8.5303	8.55278	8.63843	8.5272	7.81469	8.92788	7.99618
GI_35	PRUPE_8G268800	AT1G02700	NA	NA	NA	NA	NA	NA	NA	NA	NA	43.86	7.35e-58	2.45371	0.0113337	3.48256	4.55112	5.38079	7.46751	3.27319	3.46831	3.71175	3.477	4.52	4.35069	4.86259	4.4712	5.75109	5.19886	5.14409	5.4291	7.01082	7.87701	7.12669	7.8555
RI_1	PRUPE_1G000400	AT4G28400	ARATH|TAIR=AT4G28400|UniProtKB=Q93YW5	Probable protein phosphatase 2C 58;At4g28400;	PROTEIN PHOSPHATASE 1D (PTHR13832:SF549)	kinase inhibitor(PC00139);protein phosphatase(PC00195)	protein serine/threonine phosphatase activity(GO:0004722);magnesium-dependent protein serine/threonine phosphatase activity(GO:0004724);metal ion binding(GO:0046872)	protein dephosphorylation(GO:0006470)	mitochondrion(GO:0005739);plasma membrane(GO:0005886);chloroplast(GO:0009507)		p53 pathway feedback loops 2->Wildtype p53-induced phosphatase;;p53 pathway feedback loops 2->Wildtype p53-induced phosphatase;;p53 pathway->Wildtype p53-induced phosphatase;;;;	61.566	1.13e-124	1.52216	0.000254	8.53457	8.32074	8.52558	9.75573	8.50629	8.51244	8.6048	8.51475	8.3619	8.39834	8.30259	8.22012	8.53524	8.60684	8.46798	8.49224	9.51292	9.9308	9.52172	10.0575
RI_2	PRUPE_1G000500	AT1G62440	ARATH|TAIR=AT1G62440|UniProtKB=O48809	Leucine-rich repeat extensin-like protein 2;LRX2;	LEUCINE-RICH REPEAT EXTENSIN-LIKE PROTEIN 2 (PTHR32093:SF115)		structural constituent of cell wall(GO:0005199)	cell morphogenesis involved in differentiation(GO:0000904);multicellular organism development(GO:0007275);cell wall organization(GO:0071555)	extracellular region(GO:0005576);cell wall(GO:0005618);plasma membrane(GO:0005886);plant-type cell wall(GO:0009505)			75	0	-3.82536	0.00194	7.31527	6.59516	7.39664	3.48012	7.33715	7.00442	7.3968	7.52272	6.07067	7.01401	6.25004	7.0459	7.22276	7.55204	7.41304	7.39871	4.94658	3.14791	3.08993	2.73607
RI_3	PRUPE_1G001200	AT4G31170	ARATH|Gene=AT4G31170|UniProtKB=Q9M085	AT4G31170 protein;At4g31170;	SUBFAMILY NOT NAMED (PTHR23257:SF817)		protein kinase activity(GO:0004672);protein serine/threonine/tyrosine kinase activity(GO:0004712);ATP binding(GO:0005524)	protein phosphorylation(GO:0006468);root epidermal cell differentiation(GO:0010053)	nucleus(GO:0005634);cytoplasm(GO:0005737)		Insulin/IGF pathway-mitogen activated protein kinase kinase/MAP kinase cascade->Raf Oncogene;;	77.396	0	1.36976	7.43e-06	9.10667	9.08954	9.27297	10.4026	9.07397	9.06067	9.15895	9.13308	9.16451	9.12606	8.94162	9.12597	9.26434	9.22835	9.33006	9.26914	10.2869	10.4918	10.3558	10.476
RI_4	PRUPE_1G001500	AT3G56891	ARATH|TAIR=AT3G56891|UniProtKB=B3H6D0	Heavy metal-associated isoprenylated plant protein 45;HIPP45;	HEAVY METAL-ASSOCIATED ISOPRENYLATED PLANT PROTEIN 45 (PTHR22814:SF306)		metal ion binding(GO:0046872)	metal ion transport(GO:0030001)	nucleus(GO:0005634);plasma membrane(GO:0005886)			50.746	2.64e-20	-3.9666	0.0161067	2.26828	2.28008	2.11778	1.44206	2.43491	2.50182	1.92015	2.21624	2.30807	2.23485	2.47877	2.0986	2.30815	2.20152	1.77189	2.18955	1.33469	1.45102	1.63802	1.34451
RI_5	PRUPE_1G002500	AT5G36110	ARATH|TAIR=AT5G36110|UniProtKB=Q9LVY7	Cytochrome P450, family 716, subfamily A, polypeptide 1;CYP716A1;	CYTOCHROME P450, FAMILY 716, SUBFAMILY A, POLYPEPTIDE 1-RELATED (PTHR24286:SF239)	oxygenase(PC00177)	monooxygenase activity(GO:0004497);iron ion binding(GO:0005506);oxidoreductase activity, acting on paired donors, with incorporation or reduction of molecular oxygen(GO:0016705);oxidoreductase activity, acting on paired donors, with incorporation or reduction of molecular oxygen, NAD(P)H as one donor, and incorporation of one atom of oxygen(GO:0016709);heme binding(GO:0020037)	triterpenoid metabolic process(GO:0006722);multicellular organism development(GO:0007275);brassinosteroid homeostasis(GO:0010268);sterol metabolic process(GO:0016125);brassinosteroid biosynthetic process(GO:0016132);oxidation-reduction process(GO:0055114)	extracellular region(GO:0005576);integral component of membrane(GO:0016021)	Signaling by Retinoic Acid;Metabolism;Signal Transduction;Signaling by Nuclear Receptors;Cytochrome P450 - arranged by substrate type;Phase I - Functionalization of compounds;Vitamins;RA biosynthesis pathway;Biological oxidations		61.05	0	2.31399	0.00376428	6.92685	7.75713	7.47244	10.1691	6.43472	7.11521	7.03194	7.12555	8.64087	7.99678	6.10589	8.285	7.43953	7.41872	7.16422	7.8673	9.75923	9.84318	10.2763	10.7976
RI_6	PRUPE_1G002900	AT5G13930	ARATH|TAIR=AT5G13930|UniProtKB=P13114	Chalcone synthase;CHS;	CHALCONE SYNTHASE (PTHR11877:SF14)	lyase(PC00144);transferase(PC00220)	protein binding(GO:0005515);naringenin-chalcone synthase activity(GO:0016210)	response to oxidative stress(GO:0006979);response to wounding(GO:0009611);response to gravity(GO:0009629);chalcone biosynthetic process(GO:0009715);response to auxin(GO:0009733);response to jasmonic acid(GO:0009753);flavonoid biosynthetic process(GO:0009813);auxin polar transport(GO:0009926);response to UV-B(GO:0010224);regulation of anthocyanin biosynthetic process(GO:0031540)	nucleus(GO:0005634);cytoplasm(GO:0005737);endoplasmic reticulum(GO:0005783);plant-type vacuole membrane(GO:0009705)			84.536	0	-2.63833	6.13e-20	10.0037	10.8389	10.4793	8.24353	10.0447	9.89722	10.0605	10.0125	10.8103	10.8027	10.8069	10.9356	10.6592	10.4515	10.542	10.2646	8.42773	7.53609	8.72561	8.28469
RI_7	PRUPE_1G003000	AT5G13930	ARATH|TAIR=AT5G13930|UniProtKB=P13114	Chalcone synthase;CHS;	CHALCONE SYNTHASE (PTHR11877:SF14)	lyase(PC00144);transferase(PC00220)	protein binding(GO:0005515);naringenin-chalcone synthase activity(GO:0016210)	response to oxidative stress(GO:0006979);response to wounding(GO:0009611);response to gravity(GO:0009629);chalcone biosynthetic process(GO:0009715);response to auxin(GO:0009733);response to jasmonic acid(GO:0009753);flavonoid biosynthetic process(GO:0009813);auxin polar transport(GO:0009926);response to UV-B(GO:0010224);regulation of anthocyanin biosynthetic process(GO:0031540)	nucleus(GO:0005634);cytoplasm(GO:0005737);endoplasmic reticulum(GO:0005783);plant-type vacuole membrane(GO:0009705)			84.794	0	-2.00975	6.83834e-06	9.45976	10.124	10.7157	8.13278	9.44312	9.17496	9.54348	9.67748	10.0304	10.2152	10.0994	10.1508	11.0719	10.7387	10.4649	10.5871	8.44401	7.34042	8.33538	8.41132
RI_8	PRUPE_1G003100	AT3G23940	ARATH|TAIR=AT3G23940|UniProtKB=Q9LIR4	Dihydroxy-acid dehydratase, chloroplastic;DHAD;	DIHYDROXY-ACID DEHYDRATASE, MITOCHONDRIAL (PTHR21000:SF5)	dehydratase(PC00091)	dihydroxy-acid dehydratase activity(GO:0004160);copper ion binding(GO:0005507);hydro-lyase activity(GO:0016836);4 iron, 4 sulfur cluster binding(GO:0051539)	branched-chain amino acid biosynthetic process(GO:0009082);isoleucine biosynthetic process(GO:0009097);valine biosynthetic process(GO:0009099);embryo sac development(GO:0009553);pollen development(GO:0009555);response to salt stress(GO:0009651);root development(GO:0048364)	chloroplast(GO:0009507);plastid(GO:0009536);chloroplast stroma(GO:0009570)		Isoleucine biosynthesis->Dihydroxyacid dehydratase;;Valine biosynthesis->Dihydroxy isovalerate dehydratase;;;	82.097	0	-3.21795	7.7e-21	11.0413	10.7378	10.7539	7.55058	11.2542	10.8612	11.0723	10.9773	10.5927	10.7981	10.8589	10.7015	10.632	10.7483	10.8783	10.7571	8.39898	6.86659	7.58385	7.35289
RI_9	PRUPE_1G003300	AT2G33150	ARATH|TAIR=AT2G33150|UniProtKB=Q56WD9	3-ketoacyl-CoA thiolase 2, peroxisomal;PED1;	3-KETOACYL-COA THIOLASE, PEROXISOMAL (PTHR43853:SF8)	acetyltransferase(PC00038)	acetyl-CoA C-acyltransferase activity(GO:0003988)	fatty acid beta-oxidation(GO:0006635);response to wounding(GO:0009611);jasmonic acid biosynthetic process(GO:0009695);positive regulation of abscisic acid-activated signaling pathway(GO:0009789);glyoxysome organization(GO:0010111);phenylacetate catabolic process(GO:0010124);fatty acid oxidation(GO:0019395);oxylipin biosynthetic process(GO:0031408)	nucleolus(GO:0005730);mitochondrion(GO:0005739);vacuolar membrane(GO:0005774);peroxisome(GO:0005777);endoplasmic reticulum(GO:0005783);chloroplast(GO:0009507);glyoxysome(GO:0009514)	Metabolism of lipids;Fatty acid metabolism;Immune System;Peroxisomal protein import;Innate Immune System;Metabolism;Peroxisomal lipid metabolism;alpha-linolenic acid (ALA) metabolism;alpha-linolenic (omega3) and linoleic (omega6) acid metabolism;Neutrophil degranulation;Beta-oxidation of very long chain fatty acids;Metabolism of proteins		86.393	0	1.60625	3.69e-06	10.7532	10.5147	10.9156	12.0443	10.7963	10.7755	10.7503	10.6907	10.5316	10.5326	10.3891	10.6055	11.0251	10.9196	10.8166	10.901	11.7162	12.278	11.8903	12.2928
RI_10	PRUPE_1G003600	AT2G02360	ARATH|TAIR=AT2G02360|UniProtKB=Q9ZVQ6	F-box protein PP2-B10;PP2B10;	F-BOX PROTEIN PP2-B10-RELATED (PTHR32278:SF49)		carbohydrate binding(GO:0030246)	protein ubiquitination(GO:0016567)	nucleus(GO:0005634)			40.072	3.07e-70	1.84999	5.10012e-06	7.40413	8.08009	7.65769	9.84159	7.06638	7.65518	7.46287	7.43209	8.31214	8.04022	7.70048	8.26751	7.7258	7.68013	7.67514	7.54971	9.77258	10.168	9.51	9.91579
RI_11	PRUPE_1G004000	AT1G14060	ARATH|TAIR=AT1G14060|UniProtKB=Q9XI82	F7A19.14 protein;F7A19.14;	F26F24.3-RELATED (PTHR34357:SF2)		molecular_function(GO:0003674)		nucleus(GO:0005634)			51.695	3.4e-32	-1.64391	0.0114275	7.18733	6.63469	7.03219	5.16946	7.45988	6.89641	7.18423	7.20881	6.56276	6.70158	6.78679	6.48762	6.99628	6.91082	7.1544	7.06724	5.13201	4.6605	5.42737	5.45796
RI_12	PRUPE_1G004200	AT4G13690	ARATH|TAIR=AT4G13690|UniProtKB=Q1PE84	RNA-binding protein;At4g13690;	RNA-BINDING PROTEIN (PTHR38382:SF1)		molecular_function(GO:0003674)	biological_process(GO:0008150)	nucleus(GO:0005634)			32.624	1.5e-29	-3.66099	5.93e-09	5.86449	5.81888	5.60238	3.24665	5.96648	5.8675	6.13728	5.4867	5.67013	5.65174	5.99817	5.95547	5.67029	5.61859	5.81688	5.30377	3.80597	2.85427	3.23906	3.08729
RI_13	PRUPE_1G006000	AT5G07900	ARATH|TAIR=AT5G07900|UniProtKB=Q9SD94	Mitochondrial transcription termination factor family protein;At5g07900;	MITOCHONDRIAL TRANSCRIPTION TERMINATION FACTOR FAMILY PROTEIN (PTHR13068:SF133)		double-stranded DNA binding(GO:0003690)	regulation of transcription, DNA-templated(GO:0006355);chloroplast organization(GO:0009658);developmental process(GO:0032502)	chloroplast(GO:0009507)			47.262	3.06e-112	-2.01739	0.00556894	5.65755	5.64465	5.20097	4.11448	5.68315	5.66558	5.74838	5.53308	5.51101	5.66685	5.68134	5.7194	4.79991	5.12741	5.77281	5.10375	4.01342	4.33549	4.13995	3.96907
RI_14	PRUPE_1G006300	AT5G48820	ARATH|Gene=AT5G48820|UniProtKB=Q9FKB5	Cyclin-dependent kinase inhibitor 3;KRP3;	CYCLIN-DEPENDENT KINASE INHIBITOR 3 (PTHR46776:SF10)		cyclin-dependent protein serine/threonine kinase inhibitor activity(GO:0004861);protein binding(GO:0005515);kinase activity(GO:0016301);cyclin binding(GO:0030332)	cell cycle arrest(GO:0007050);phosphorylation(GO:0016310);negative regulation of cyclin-dependent protein serine/threonine kinase activity(GO:0045736)	nucleus(GO:0005634);nucleoplasm(GO:0005654);integral component of membrane(GO:0016021)			42.969	3.55e-45	1.68251	2.49e-08	8.63118	8.60227	8.48449	10.2111	8.63449	8.5274	8.52817	8.83464	8.79988	8.48923	8.52887	8.5911	8.56825	8.60245	8.43946	8.3278	10.0424	10.4143	10.2162	10.1716
RI_15	PRUPE_1G006900	AT1G04900	ARATH|TAIR=AT1G04900|UniProtKB=Q94C90	Protein arginine methyltransferase NDUFAF7;At1g04900;	PROTEIN ARGININE METHYLTRANSFERASE NDUFAF7 HOMOLOG, MITOCHONDRIAL (PTHR12049:SF5)		protein-arginine omega-N symmetric methyltransferase activity(GO:0035243)		mitochondrion(GO:0005739)			73.394	0	-2.23283	7.67e-10	7.56483	7.52265	7.39317	5.49834	7.68673	7.52431	7.4388	7.60947	7.33637	7.61059	7.68622	7.45742	7.25436	7.3381	7.6763	7.30391	5.79006	5.18948	5.70485	5.30898
RI_16	PRUPE_1G007200	AT2G32800	ARATH|TAIR=AT2G32800|UniProtKB=O48837	Receptor like protein kinase S.2;LECRKS2;	RECEPTOR LIKE PROTEIN KINASE S.2 (PTHR27007:SF61)		transmembrane receptor protein serine/threonine kinase activity(GO:0004675);ATP binding(GO:0005524)	defense response to oomycetes(GO:0002229);protein phosphorylation(GO:0006468);defense response(GO:0006952);response to wounding(GO:0009611);response to bacterium(GO:0009617);defense response to bacterium(GO:0042742);cellular response to jasmonic acid stimulus(GO:0071395);cellular response to salicylic acid stimulus(GO:0071446)	nucleus(GO:0005634);plasma membrane(GO:0005886)			58.665	0	2.7105	0.0153	2.21078	2.01966	2.3631	3.34801	2.18123	2.42073	2.15868	2.08249	1.98747	2.15409	1.426	2.5111	2.46808	2.21882	2.0988	2.6667	2.83079	3.4996	3.1793	3.88237
RI_17	PRUPE_1G007400	AT1G73050	ARATH|TAIR=AT1G73050|UniProtKB=Q9SSM2	(R)-mandelonitrile lyase-like;At1g73050;	(R)-MANDELONITRILE LYASE-LIKE (PTHR45968:SF2)		oxidoreductase activity, acting on CH-OH group of donors(GO:0016614);mandelonitrile lyase activity(GO:0046593);flavin adenine dinucleotide binding(GO:0050660)	defense response(GO:0006952);cyanide biosynthetic process(GO:0046202);oxidation-reduction process(GO:0055114)		Metabolism of amino acids and derivatives;Metabolism;Choline catabolism		47.259	7.85e-173	-3.47611	1.29707e-18	12.3431	12.4814	12.2628	9.02111	12.304	12.7846	12.4232	11.8607	12.3997	12.3344	12.5706	12.621	12.0501	12.4319	12.5503	12.0188	9.95725	8.7238	8.71414	8.68924
RI_18	PRUPE_1G007700	AT5G04700	ARATH|TAIR=AT5G04700|UniProtKB=Q9LZ27	Ankyrin repeat family protein;T1E3_60;	ANKYRIN REPEAT FAMILY PROTEIN (PTHR24177:SF232)		molecular_function(GO:0003674)	biological_process(GO:0008150)	cytoplasm(GO:0005737);membrane(GO:0016020);integral component of membrane(GO:0016021)			30.515	1.68e-47	-3.13508	4.45e-08	9.57546	9.5889	9.44398	6.33674	9.77972	9.67149	9.6135	9.23711	9.56444	9.44436	9.79408	9.55272	9.41284	9.52328	9.31254	9.52724	7.70867	5.23665	6.50577	5.89589
RI_19	PRUPE_1G008300	AT5G53300	ARATH|Gene=AT5G53300|UniProtKB=P35133	Ubiquitin-conjugating enzyme E2 10;UBC10;	UBIQUITIN-CONJUGATING ENZYME E2 10 (PTHR24068:SF234)		ubiquitin-protein transferase activity(GO:0004842);ATP binding(GO:0005524);transferase activity(GO:0016740);ubiquitin protein ligase binding(GO:0031625);ubiquitin conjugating enzyme activity(GO:0061631)	ubiquitin-dependent protein catabolic process(GO:0006511);protein ubiquitination(GO:0016567)	nucleus(GO:0005634)	APC/C-mediated degradation of cell cycle proteins;Class I MHC mediated antigen processing & presentation;Antigen processing: Ubiquitination & Proteasome degradation;Cell Cycle;Post-translational protein modification;Activation of APC/C and APC/C:Cdc20 mediated degradation of mitotic proteins;APC:Cdc20 mediated degradation of cell cycle proteins prior to satisfation of the cell cycle checkpoint;Cd…	Ubiquitin proteasome pathway->Ubiquitin-conjugating enzyme E2;;	53.691	1.38e-47	6.28537	2.52e-10	1.24637	1.44618	1.625	5.35519	1.39139	1.08496	1.36722	1.14192	1.22564	1.6147	1.36013	1.58425	1.81504	2.11222	0.896422	1.67634	4.8342	5.50802	5.51944	5.55908
RI_20	PRUPE_1G008800	AT4G13600	ARATH|TAIR=AT4G13600|UniProtKB=F4JT39	Carbohydrate-binding X8 domain superfamily protein;At4g13600;	CARBOHYDRATE-BINDING X8 DOMAIN SUPERFAMILY PROTEIN (PTHR31044:SF47)							66.942	1.03e-53	-2.78703	1.61e-05	5.84769	5.53749	6.10085	3.4572	5.85227	6.0581	5.77113	5.70927	5.61175	5.07415	5.82733	5.63674	6.14584	6.22436	6.04519	5.98801	4.24846	2.88958	3.42432	3.26646
RI_21	PRUPE_1G008900	AT3G07130	ARATH|TAIR=AT3G07130|UniProtKB=Q9SFU3	Purple acid phosphatase 15;PAP15;	PURPLE ACID PHOSPHATASE 15 (PTHR22953:SF96)		acid phosphatase activity(GO:0003993);metal ion binding(GO:0046872)	seed germination(GO:0009845);pollen germination(GO:0009846)	extracellular region(GO:0005576)			71.735	0	-1.77251	0.0117644	6.25911	6.01273	6.43223	4.56464	6.03942	6.38898	6.3353	6.27275	5.82509	6.31302	6.24373	5.66908	6.44921	6.36924	6.58029	6.33019	4.77346	4.11705	4.71509	4.65297
RI_22	PRUPE_1G009700	AT3G46970	ARATH|TAIR=AT3G46970|UniProtKB=Q9SD76	Alpha-glucan phosphorylase 2, cytosolic;PHS2;	ALPHA-GLUCAN PHOSPHORYLASE 2, CYTOSOLIC (PTHR11468:SF4)		phosphorylase activity(GO:0004645);glycogen phosphorylase activity(GO:0008184);transferase activity, transferring glycosyl groups(GO:0016757);pyridoxal phosphate binding(GO:0030170);linear malto-oligosaccharide phosphorylase activity(GO:0102250);SHG alpha-glucan phosphorylase activity(GO:0102499)	glycogen catabolic process(GO:0005980);response to water deprivation(GO:0009414);response to cadmium ion(GO:0046686)	cytoplasm(GO:0005737);cytosol(GO:0005829);chloroplast(GO:0009507)	Glycogen metabolism;Glycogen breakdown (glycogenolysis);Immune System;Neutrophil degranulation;Metabolism;Innate Immune System;Metabolism of carbohydrates		46.392	4.45e-21	-4.85446	0.0011	2.54935	2.54402	2.61737	1.54774	2.76899	2.60597	2.66848	2.15396	2.69485	2.4099	2.66069	2.41064	2.69494	2.47937	2.64986	2.6453	1.49563	1.63421	1.55371	1.50742
RI_23	PRUPE_1G011600	AT2G32150	ARATH|TAIR=AT2G32150|UniProtKB=Q9SKY5	At2g32150/F22D22.10;At2g32150;	SUBFAMILY NOT NAMED (PTHR12725:SF81)		hydrolase activity(GO:0016787)					65.019	3.35e-122	3.6423	1.18e-27	7.36565	7.39005	7.29238	10.8403	7.30979	7.68625	7.23609	7.23048	7.43601	7.51873	7.18194	7.42353	7.81266	7.59937	6.75566	7.00183	11.0347	10.763	10.3249	11.2386
RI_24	PRUPE_1G011700	AT5G19530	ARATH|TAIR=AT5G19530|UniProtKB=Q9S7X6	Thermospermine synthase ACAULIS5;ACL5;	THERMOSPERMINE SYNTHASE ACAULIS5 (PTHR43317:SF7)	transferase(PC00220)	thermospermine synthase activity(GO:0010487);spermine synthase activity(GO:0016768)	polyamine biosynthetic process(GO:0006596);unidimensional cell growth(GO:0009826);auxin polar transport(GO:0009926);phloem or xylem histogenesis(GO:0010087);xylem vessel member cell differentiation(GO:0048759)	nucleus(GO:0005634);cytoplasm(GO:0005737)			64.35	7.5e-165	-3.12204	9.41e-16	10.3316	10.5106	9.90986	7.40691	10.3932	10.3644	10.3085	10.2604	10.4182	10.5965	10.7578	10.2701	9.7797	9.85913	10.0202	9.98042	8.37048	7.07042	7.38437	6.80235
RI_25	PRUPE_1G011900	AT1G31710	ARATH|TAIR=AT1G31710|UniProtKB=F4IAX1	Amine oxidase;At1g31710;	AMINE OXIDASE-RELATED (PTHR10638:SF36)		copper ion binding(GO:0005507);primary amine oxidase activity(GO:0008131)	amine metabolic process(GO:0009308)	extracellular region(GO:0005576)	Immune System;Neutrophil degranulation;Metabolism;Phase I - Functionalization of compounds;Innate Immune System;Biological oxidations		60.62	0	8.41031	1.27571e-10	0.736825	0.785687	0.73105	4.84131	0.7327	0.725546	0.714379	0.774677	0.846539	0.710622	0.708991	0.876595	0.846603	0.762771	0.561828	0.752999	4.6035	5.45314	4.49081	4.81778
RI_26	PRUPE_1G012700	AT3G48880	ARATH|TAIR=AT3G48880|UniProtKB=Q9M2Z5	F-box/LRR-repeat protein At3g48880;At3g48880;	SUBFAMILY NOT NAMED (PTHR38926:SF13)		protein binding(GO:0005515);SCF ubiquitin ligase complex binding(GO:1905761)	defense response to Gram-negative bacterium(GO:0050829)				26.582	1.25e-15	-2.67747	5.31995e-07	7.39	7.38243	7.36036	5.02215	7.15568	7.5728	7.27014	7.56139	7.03507	7.28094	7.81704	7.39668	7.69039	7.64514	7.59209	6.51382	5.3897	4.69331	5.31682	4.68876
RI_27	PRUPE_1G012800	AT1G05370	ARATH|TAIR=AT1G05370|UniProtKB=F4I8Q8	Sec14p-like phosphatidylinositol transfer family protein;YUP8H12.1;	SEC14P-LIKE PHOSPHATIDYLINOSITOL TRANSFER FAMILY PROTEIN (PTHR47104:SF1)		molecular_function(GO:0003674)	biological_process(GO:0008150)	nucleus(GO:0005634)			66.591	0	-2.10243	8.88e-07	7.2016	6.96817	7.03739	5.05202	7.30369	7.08293	7.21242	7.20738	6.94668	6.90796	6.99803	7.02003	7.27888	7.11706	6.89277	6.86086	5.60875	4.572	4.92882	5.0985
RI_28	PRUPE_1G014000	AT4G14880	ARATH|TAIR=AT4G14880|UniProtKB=P47998	Cysteine synthase 1;OASA1;	CYSTEINE SYNTHASE 1-RELATED (PTHR10314:SF97)	deaminase(PC00088);dehydratase(PC00091);epimerase/racemase(PC00096)	cysteine synthase activity(GO:0004124);protein binding(GO:0005515);pyridoxal phosphate binding(GO:0030170)	cysteine biosynthetic process from serine(GO:0006535);aging(GO:0007568);double fertilization forming a zygote and endosperm(GO:0009567);pollen tube growth(GO:0009860);cysteine biosynthetic process(GO:0019344);response to cadmium ion(GO:0046686)	nucleus(GO:0005634);cytoplasm(GO:0005737);vacuolar membrane(GO:0005774);peroxisome(GO:0005777);cytosol(GO:0005829);plasma membrane(GO:0005886);chloroplast(GO:0009507);chloroplast stroma(GO:0009570);apoplast(GO:0048046)	Metabolism of amino acids and derivatives;Metabolism;Cysteine formation from homocysteine;Sulfur amino acid metabolism	Cysteine biosynthesis->O-Acetylserine-lyase;;	81.703	0	1.82498	1.7513e-11	10.4051	10.4633	10.6372	12.2125	10.3994	10.4244	10.3729	10.4237	10.6154	10.4588	10.2808	10.4984	10.7333	10.5641	10.5435	10.7078	11.8288	12.3777	12.3253	12.3181
RI_29	PRUPE_1G015100	AT4G14850	ARATH|TAIR=AT4G14850|UniProtKB=Q0WSH6	Pentatricopeptide repeat-containing protein At4g14850;LOI1;	SUBFAMILY NOT NAMED (PTHR24015:SF1814)	RNA binding protein(PC00031);serine/threonine protein kinase receptor(PC00205);transporter(PC00227)	nucleotide binding(GO:0000166);zinc ion binding(GO:0008270);poly(G) binding(GO:0034046)	RNA modification(GO:0009451);sterol metabolic process(GO:0016125);isopentenyl diphosphate biosynthetic process, mevalonate pathway(GO:0019287);isopentenyl diphosphate biosynthetic process, methylerythritol 4-phosphate pathway(GO:0019288);root development(GO:0048364);regulation of catalytic activity(GO:0050790)	mitochondrion(GO:0005739)			67.69	0	-1.96529	4.5e-05	6.85091	6.65555	6.43084	4.94394	6.95462	6.7801	6.80776	6.86117	6.42343	6.69156	6.73668	6.77055	6.13667	6.62268	6.58337	6.38065	5.01625	4.52354	5.26458	4.9714
RI_30	PRUPE_1G015400	AT3G22530	ARATH|TAIR=AT3G22530|UniProtKB=Q8VY73	Heat shock protein;At3g22530;	17.6 KDA CLASS II HEAT SHOCK PROTEIN-RELATED (PTHR33879:SF3)		molecular_function(GO:0003674)	biological_process(GO:0008150)	vacuolar membrane(GO:0005774)			53.371	3.76e-52	1.79578	1.67e-05	8.90724	8.41596	8.97308	10.1138	8.97822	8.69898	8.74825	9.2035	8.52043	8.40517	8.16283	8.57539	9.07567	9.07921	8.8285	8.90893	9.68055	10.1951	10.1312	10.4485
RI_31	PRUPE_1G015600	AT4G14820	ARATH|TAIR=AT4G14820|UniProtKB=O23337	Pentatricopeptide repeat-containing protein At4g14820;PCMP-H3;	SUBFAMILY NOT NAMED (PTHR24015:SF1690)	RNA binding protein(PC00031);serine/threonine protein kinase receptor(PC00205);transporter(PC00227)	zinc ion binding(GO:0008270)	RNA modification(GO:0009451)	chloroplast(GO:0009507)			59.613	0	-1.48094	0.0239	7.5384	7.46092	7.36509	6.08633	7.7113	7.26036	7.68823	7.4937	7.52745	7.56866	7.50608	7.24148	7.22524	7.4541	7.417	7.364	6.38222	5.79585	5.94782	6.21945
RI_32	PRUPE_1G015700	AT1G05440	ARATH|EnsemblGenome=AT1G05440|UniProtKB=Q9ZVZ4	C-8 sterol isomerase;At1g05440;	SIGMA NON-OPIOID INTRACELLULAR RECEPTOR 1 (PTHR10868:SF1)		isomerase activity(GO:0016853)		nucleus(GO:0005634);endoplasmic reticulum(GO:0005783);integral component of membrane(GO:0016021)			46.784	1.22e-88	-3.65734	1.54003e-22	7.99375	7.54327	7.55771	4.32713	7.97803	8.05593	7.97132	7.9697	7.39717	7.67876	7.53128	7.56587	7.25467	7.80027	7.64601	7.52989	5.19197	4.49774	3.95947	3.65933
RI_33	PRUPE_1G016400	AT3G22560	ARATH|TAIR=AT3G22560|UniProtKB=Q9LJ90	Acyl-CoA N-acyltransferases (NAT) superfamily protein;At3g22560;	ACYL-COA N-ACYLTRANSFERASES (NAT) SUPERFAMILY PROTEIN (PTHR46067:SF18)		transferase activity, transferring acyl groups(GO:0016746)		cytoplasm(GO:0005737)			60	1.09e-69	8.80998	1.6002e-16	2.25157	1.8716	3.29724	7.83432	2.77534	2.06338	2.2437	1.92386	2.29357	1.5543	1.80695	1.83157	3.02396	3.62119	2.78073	3.76307	7.78745	8.44937	6.94228	8.15818
RI_34	PRUPE_1G016500	AT3G22560	ARATH|TAIR=AT3G22560|UniProtKB=Q9LJ90	Acyl-CoA N-acyltransferases (NAT) superfamily protein;At3g22560;	ACYL-COA N-ACYLTRANSFERASES (NAT) SUPERFAMILY PROTEIN (PTHR46067:SF18)		transferase activity, transferring acyl groups(GO:0016746)		cytoplasm(GO:0005737)			50.581	1.77e-59	7.72056	4.33e-09	1.07503	1.05675	1.21702	4.93309	1.22651	0.908907	1.20404	0.96066	1.0366	0.893212	0.891497	1.40568	1.64904	0.948107	1.01945	1.25149	4.92787	5.53388	4.27098	4.99964
RI_35	PRUPE_1G016600	AT2G32030	ARATH|TAIR=AT2G32030|UniProtKB=Q9SKZ6	Acyl-CoA N-acyltransferases (NAT) superfamily protein;At2g32030;	ACYL-COA N-ACYLTRANSFERASES (NAT) SUPERFAMILY PROTEIN (PTHR46067:SF10)		transferase activity, transferring acyl groups(GO:0016746)		cytoplasm(GO:0005737)			62.805	2.37e-73	4.33124	2.64e-37	6.11116	5.8059	6.32032	9.88127	6.54645	5.97645	5.90845	6.01327	6.23402	5.81935	5.18625	5.98399	6.58487	6.34971	6.05508	6.29161	9.81712	10.2917	9.30036	10.1159
RI_36	PRUPE_1G016700	AT2G32030	ARATH|TAIR=AT2G32030|UniProtKB=Q9SKZ6	Acyl-CoA N-acyltransferases (NAT) superfamily protein;At2g32030;	ACYL-COA N-ACYLTRANSFERASES (NAT) SUPERFAMILY PROTEIN (PTHR46067:SF10)		transferase activity, transferring acyl groups(GO:0016746)		cytoplasm(GO:0005737)			57.669	6.21e-65	5.76647	1.54866e-06	1.74533	1.39464	1.61586	4.27245	2.17872	1.63536	1.99622	1.17104	1.23839	1.38536	1.38358	1.57123	2.19182	1.68166	1.43904	1.15093	4.61893	4.36849	3.67276	4.42962
RI_37	PRUPE_1G017300	AT1G05460	ARATH|TAIR=AT1G05460|UniProtKB=Q8GYD9	Probable RNA helicase SDE3;SDE3;	HELICASE MOV-10-RELATED (PTHR10887:SF322)	DNA helicase(PC00011);RNA helicase(PC00032);endoribonuclease(PC00094);hydrolase(PC00121)	RNA binding(GO:0003723);RNA helicase activity(GO:0003724);protein binding(GO:0005515);ATP binding(GO:0005524);hydrolase activity(GO:0016787)	virus induced gene silencing(GO:0009616);posttranscriptional gene silencing by RNA(GO:0035194)	cytoplasm(GO:0005737);cytosol(GO:0005829);P granule(GO:0043186)			59.804	0	-1.56365	0.00285	8.95171	8.42921	8.92263	6.91611	8.97043	8.91076	8.89403	9.03163	8.16698	8.60038	8.49109	8.4584	8.94458	8.95901	8.96603	8.82091	7.39773	6.53945	7.14785	6.57941
RI_38	PRUPE_1G018200	AT2G32010	ARATH|TAIR=AT2G32010|UniProtKB=Q0WQ41	Type IV inositol polyphosphate 5-phosphatase 7;IP5P7;	TYPE IV INOSITOL POLYPHOSPHATE 5-PHOSPHATASE 7 (PTHR45666:SF34)		phosphatidylinositol-4,5-bisphosphate 5-phosphatase activity(GO:0004439);phosphatidylinositol-3,4,5-trisphosphate 5-phosphatase activity(GO:0034485)	leaf vascular tissue pattern formation(GO:0010305);phosphatidylinositol dephosphorylation(GO:0046856);cellular response to salt stress(GO:0071472);regulation of reactive oxygen species metabolic process(GO:2000377)	nucleus(GO:0005634);cytoplasm(GO:0005737);plasma membrane(GO:0005886)			79.732	0	-2.09208	1.64e-06	8.75911	8.46386	8.62289	6.4568	8.88934	8.68028	8.63268	8.83414	8.36239	8.39359	8.7466	8.35285	8.53127	8.74172	8.84712	8.37146	6.94079	6.3167	6.79909	5.77063
RI_39	PRUPE_1G018900	AT3G22740	ARATH|TAIR=AT3G22740|UniProtKB=Q8LAX0	Homocysteine S-methyltransferase 3;HMT3;	ZGC:172121 (PTHR46015:SF1)		zinc ion binding(GO:0008270);S-adenosylmethionine-homocysteine S-methyltransferase activity(GO:0008898);betaine-homocysteine S-methyltransferase activity(GO:0047150)	methionine biosynthetic process(GO:0009086);methylation(GO:0032259);S-methylmethionine cycle(GO:0033528)	cytoplasm(GO:0005737);plasma membrane(GO:0005886)		Methionine biosynthesis->Homocysteine transmethylase;;Formyltetrahydroformate biosynthesis->Cobalamin dependent homocysteine transmethylase;;;	71.343	0	5.56682	1.72816e-46	5.18207	5.47712	5.80849	10.6	5.2151	5.25884	5.13385	5.1205	5.65113	5.41943	5.63728	5.20062	5.87177	5.89353	5.71223	5.75645	9.91328	11.5386	9.95088	10.9971
RI_40	PRUPE_1G019000	AT3G22750	ARATH|TAIR=AT3G22750|UniProtKB=Q9LUI6	Kinase-like protein;At3g22750;	KINASE-LIKE PROTEIN (PTHR44329:SF29)		protein kinase activity(GO:0004672);ATP binding(GO:0005524)	protein phosphorylation(GO:0006468)	nucleus(GO:0005634);cytosol(GO:0005829);plasma membrane(GO:0005886)	Toll Like Receptor 5 (TLR5) Cascade;Toll Like Receptor 10 (TLR10) Cascade;JNK (c-Jun kinases) phosphorylation and activation mediated by activated human TAK1;Toll Like Receptor 4 (TLR4) Cascade;Signaling by WNT;Interleukin-17 signaling;MyD88 cascade initiated on plasma membrane;TRIF(TICAM1)-mediated TLR4 signaling ;Signaling by Interleukins;Toll Like Receptor TLR6:TLR2 Cascade;MyD88-independent T…		77.747	0	1.88953	2.17842e-06	6.27715	6.32993	6.59433	8.0656	6.20281	6.21515	6.08942	6.60124	6.62031	6.12844	6.27565	6.29531	6.60566	6.5297	6.68656	6.5554	7.90127	8.41462	7.85974	8.08675
RI_41	PRUPE_1G019100	AT3G22780	ARATH|TAIR=AT3G22780|UniProtKB=Q9LUI3	CRC domain-containing protein TSO1;TSO1;	CRC DOMAIN-CONTAINING PROTEIN TSO1 (PTHR46159:SF13)		DNA-binding transcription factor activity(GO:0003700);metal ion binding(GO:0046872)	regulation of meristem structural organization(GO:0009934);floral organ morphogenesis(GO:0048444);regulation of cell division(GO:0051302)	nucleus(GO:0005634)			43.857	1.54e-169	-2.36348	4.72e-09	11.8493	11.979	11.5155	9.59442	11.8215	11.8737	11.883	11.8191	12.0649	11.9689	11.9197	11.9626	11.3425	11.5949	11.4912	11.6333	10.2821	9.24418	9.96637	8.88502
RI_42	PRUPE_1G019400	AT3G22790	ARATH|TAIR=AT3G22790|UniProtKB=Q9LUI2	Protein NETWORKED 1A;NET1A;	PROTEIN NETWORKED 1A (PTHR32258:SF6)		actin filament binding(GO:0051015)		cytoplasm(GO:0005737);cytoskeleton(GO:0005856);plasma membrane(GO:0005886);plasmodesma(GO:0009506)			47.416	0	-1.89396	0.0078	11.8906	11.3358	11.9213	9.36381	11.6605	11.8424	11.8739	12.1856	11.4158	11.5637	10.9625	11.4012	11.8733	11.9705	11.7607	12.0805	10.0344	8.33187	10.0219	9.06701
RI_43	PRUPE_1G019700	AT1G06720	ARATH|Gene_OrderedLocusName=At1g06720|UniProtKB=A0A1P8AVE9	p-loop containing nucleoside triphosphate hydrolases superfamily protein;At1g06720;	RIBOSOME BIOGENESIS PROTEIN BMS1 HOMOLOG (PTHR12858:SF2)		GTPase activity(GO:0003924);GTP binding(GO:0005525);U3 snoRNA binding(GO:0034511)	maturation of SSU-rRNA from tricistronic rRNA transcript (SSU-rRNA, 5.8S rRNA, LSU-rRNA)(GO:0000462)	nucleus(GO:0005634);90S preribosome(GO:0030686)	Major pathway of rRNA processing in the nucleolus and cytosol;Metabolism of RNA;rRNA processing in the nucleus and cytosol;rRNA processing		27.273	0.017	2.94362	1.46e-11	6.80359	6.29317	6.48324	9.02232	6.84128	6.40801	6.73954	7.22553	6.39919	6.39512	6.6819	5.69645	6.41697	6.54998	6.5255	6.44049	8.66793	9.59561	8.45255	9.37321
RI_44	PRUPE_1G020200	AT4G14746	ARATH|TAIR=AT4G14746|UniProtKB=F4JIF2	Neurogenic locus notch-like protein;At4g14746;	NEUROGENIC LOCUS NOTCH-LIKE PROTEIN (PTHR33881:SF5)			biological_process(GO:0008150)	anchored component of membrane(GO:0031225)			45.024	5.24e-55	1.74727	8.6e-07	7.61141	7.67776	7.77961	9.34675	7.39808	7.73973	7.70357	7.60424	7.68291	7.30156	7.83	7.89658	8.01972	7.78695	7.62238	7.6894	9.28899	9.48558	9.22949	9.38294
RI_45	PRUPE_1G021000	AT5G43850	ARATH|TAIR=AT5G43850|UniProtKB=Q8H185	1,2-dihydroxy-3-keto-5-methylthiopentene dioxygenase 4;ARD4;	1,2-DIHYDROXY-3-KETO-5-METHYLTHIOPENTENE DIOXYGENASE 4 (PTHR23418:SF4)	oxidoreductase(PC00176)	acireductone dioxygenase [iron(II)-requiring] activity(GO:0010309)	methionine metabolic process(GO:0006555);L-methionine salvage from methylthioadenosine(GO:0019509);oxidation-reduction process(GO:0055114)	nucleus(GO:0005634);cytoplasm(GO:0005737);cytosol(GO:0005829);plasma membrane(GO:0005886)	Metabolism of amino acids and derivatives;Methionine salvage pathway;Metabolism;Metabolism of polyamines;Sulfur amino acid metabolism		76.63	5.59e-109	1.73215	3.97546e-05	8.09426	8.55284	8.45686	10.1943	7.93378	8.19622	8.09032	8.15671	8.81626	8.37914	8.51876	8.49722	8.70547	8.19497	8.47902	8.44798	9.99779	10.3011	9.91407	10.5641
RI_46	PRUPE_1G021100	AT4G14710	ARATH|EnsemblGenome=AT4G14710|UniProtKB=Q8W108	1,2-dihydroxy-3-keto-5-methylthiopentene dioxygenase 3;ARD3;	1,2-DIHYDROXY-3-KETO-5-METHYLTHIOPENTENE DIOXYGENASE (PTHR23418:SF0)	oxidoreductase(PC00176)	acireductone dioxygenase [iron(II)-requiring] activity(GO:0010309)	methionine metabolic process(GO:0006555)				81	3.66e-123	2.04398	5.92e-13	11	11.0153	11.2775	12.9576	10.8651	11.1367	10.973	11.0251	11.0786	10.9976	10.9626	11.0224	11.3363	11.2741	11.2322	11.2674	12.5594	13.3311	12.7777	13.1623
RI_47	PRUPE_1G021600	AT3G22840	ARATH|TAIR=AT3G22840|UniProtKB=P93735	Early light-induced protein 1, chloroplastic;ELIP1;	EARLY LIGHT-INDUCED PROTEIN 1, CHLOROPLASTIC-RELATED (PTHR14154:SF5)			response to cold(GO:0009409);positive regulation of seed germination(GO:0010030);photoprotection(GO:0010117);regulation of chlorophyll biosynthetic process(GO:0010380);photosynthesis(GO:0015979);cellular response to heat(GO:0034605);cellular response to blue light(GO:0071483);cellular response to high light intensity(GO:0071486);cellular response to far red light(GO:0071490);cellular response to …	chloroplast(GO:0009507);photosystem I(GO:0009522);photosystem II(GO:0009523);chloroplast thylakoid membrane(GO:0009535);integral component of membrane(GO:0016021)			56.65	8.63e-63	3.58736	0.0282741	0.74772	0.746472	0.772617	1.80212	0.544858	1.1132	0.539078	0.793744	0.835973	0.758139	0.537394	0.854381	0.836011	0.786984	0.4942	0.973272	1.52665	1.80442	2.09223	1.7852
RI_48	PRUPE_1G022500	AT3G22880	ARATH|EnsemblGenome=AT3G22880|UniProtKB=A0A1I9LT97	DNA repair (Rad51) family protein;DMC1;	MEIOTIC RECOMBINATION PROTEIN DMC1/LIM15 HOMOLOG (PTHR22942:SF30)		recombinase activity(GO:0000150);double-stranded DNA binding(GO:0003690);single-stranded DNA binding(GO:0003697);DNA-dependent ATPase activity(GO:0008094)	DNA recombinase assembly(GO:0000730);mitotic recombination(GO:0006312);reciprocal meiotic recombination(GO:0007131);strand invasion(GO:0042148)	condensed nuclear chromosome(GO:0000794)			89.535	0	-2.0714	0.000137481	6.72761	6.79971	6.66988	5.02348	6.44235	6.75043	6.72105	6.99661	6.6286	6.71119	7.1896	6.66945	6.38362	7.00093	6.60877	6.68621	5.15642	5.29886	4.56311	5.07554
RI_49	PRUPE_1G023000	AT3G22890	ARATH|TAIR=AT3G22890|UniProtKB=Q9LIK9	ATP sulfurylase 1, chloroplastic;APS1;	ATP SULFURYLASE 1, CHLOROPLASTIC (PTHR11055:SF46)		adenylylsulfate kinase activity(GO:0004020);sulfate adenylyltransferase (ATP) activity(GO:0004781);ATP binding(GO:0005524)	sulfate assimilation(GO:0000103);selenium compound metabolic process(GO:0001887);response to cadmium ion(GO:0046686);hydrogen sulfide biosynthetic process(GO:0070814)	plasma membrane(GO:0005886);chloroplast(GO:0009507);chloroplast stroma(GO:0009570)		Sulfate assimilation->Sulfate adenylyltransferase;;	81.935	0	2.51526	2.28e-12	10.1477	9.81335	10.0289	12.1659	10.2484	10.2204	10.2563	9.86562	9.63914	9.8149	9.92343	9.87592	10.0032	9.88874	10.1707	10.0531	11.6591	12.807	11.7957	12.4017
RI_50	PRUPE_1G023200	AT3G22910	ARATH|TAIR=AT3G22910|UniProtKB=Q9LIK7	Putative calcium-transporting ATPase 13, plasma membrane-type;ACA13;	CALCIUM-TRANSPORTING ATPASE 13, PLASMA MEMBRANE-TYPE-RELATED (PTHR24093:SF447)	cation transporter(PC00068);hydrolase(PC00121);ion channel(PC00133)	calcium transmembrane transporter activity, phosphorylative mechanism(GO:0005388);calmodulin binding(GO:0005516);ATP binding(GO:0005524);metal ion binding(GO:0046872)	calcium ion transmembrane transport(GO:0070588)	integral component of membrane(GO:0016021)	Platelet homeostasis;Hemostasis;Ion transport by P-type ATPases;Ion channel transport;Reduction of cytosolic Ca++ levels;Platelet calcium homeostasis;Ion homeostasis;Muscle contraction;Cardiac conduction;Transport of small molecules		70.536	0	2.6594	1.25869e-07	5.24991	4.46979	5.25486	6.8282	5.18885	5.25714	5.20144	5.35218	5.21449	4.55212	3.52054	4.59201	5.10069	5.60359	5.30147	5.01371	6.70093	6.85854	6.65426	7.09907
RI_51	PRUPE_1G023300	AT3G22910	ARATH|TAIR=AT3G22910|UniProtKB=Q9LIK7	Putative calcium-transporting ATPase 13, plasma membrane-type;ACA13;	CALCIUM-TRANSPORTING ATPASE 13, PLASMA MEMBRANE-TYPE-RELATED (PTHR24093:SF447)	cation transporter(PC00068);hydrolase(PC00121);ion channel(PC00133)	calcium transmembrane transporter activity, phosphorylative mechanism(GO:0005388);calmodulin binding(GO:0005516);ATP binding(GO:0005524);metal ion binding(GO:0046872)	calcium ion transmembrane transport(GO:0070588)	integral component of membrane(GO:0016021)	Platelet homeostasis;Hemostasis;Ion transport by P-type ATPases;Ion channel transport;Reduction of cytosolic Ca++ levels;Platelet calcium homeostasis;Ion homeostasis;Muscle contraction;Cardiac conduction;Transport of small molecules		69.804	0	7.30905	5.93e-20	3.58353	2.14985	2.89905	7.35217	3.89604	3.19579	3.55129	3.69102	2.5914	1.66876	2.12864	2.21062	2.93967	3.04187	2.35795	3.25669	6.9526	7.97846	6.86125	7.61637
RI_52	PRUPE_1G023400	AT3G22910	ARATH|TAIR=AT3G22910|UniProtKB=Q9LIK7	Putative calcium-transporting ATPase 13, plasma membrane-type;ACA13;	CALCIUM-TRANSPORTING ATPASE 13, PLASMA MEMBRANE-TYPE-RELATED (PTHR24093:SF447)	cation transporter(PC00068);hydrolase(PC00121);ion channel(PC00133)	calcium transmembrane transporter activity, phosphorylative mechanism(GO:0005388);calmodulin binding(GO:0005516);ATP binding(GO:0005524);metal ion binding(GO:0046872)	calcium ion transmembrane transport(GO:0070588)	integral component of membrane(GO:0016021)	Platelet homeostasis;Hemostasis;Ion transport by P-type ATPases;Ion channel transport;Reduction of cytosolic Ca++ levels;Platelet calcium homeostasis;Ion homeostasis;Muscle contraction;Cardiac conduction;Transport of small molecules		70.297	0	10.7261	3.91899e-19	2.20897	1.80429	3.53707	8.58301	2.32289	2.48714	1.61776	2.40808	1.84766	1.86034	1.60848	1.90068	3.86423	3.56727	3.26855	3.44823	8.33602	8.96404	8.23915	8.79284
RI_53	PRUPE_1G023600	AT3G22930	ARATH|TAIR=AT3G22930|UniProtKB=Q9LIK5	Calmodulin-like protein 11;CML11;	CALMODULIN-LIKE PROTEIN 11 (PTHR23050:SF394)	calmodulin(PC00061)	calcium ion binding(GO:0005509)	calcium-mediated signaling(GO:0019722)				80.892	1.04e-88	6.02087	5.56e-47	4.20454	4.31958	4.47596	9.88722	4.66903	3.0183	4.83146	4.29936	4.61002	4.31224	4.06839	4.28765	4.61019	4.26871	3.94284	5.0821	9.61914	9.94706	9.65651	10.3262
RI_54	PRUPE_1G025700	AT1G68940	ARATH|EnsemblGenome=AT1G68940|UniProtKB=Q9CAA7	Putative U-box domain-containing protein 42;PUB42;	U-BOX DOMAIN-CONTAINING PROTEIN 42-RELATED (PTHR45958:SF4)		ubiquitin-protein transferase activity(GO:0004842)	protein ubiquitination(GO:0016567)	nucleus(GO:0005634)			23.355	1.58e-40	2.18867	1.6834e-11	7.2077	7.18171	7.20203	9.24217	7.04861	7.06465	7.17602	7.5415	7.42969	7.07574	6.91952	7.3019	7.34973	7.34814	6.99689	7.11337	9.00157	9.13926	9.30966	9.51819
RI_55	PRUPE_1G027000	AT2G23770	ARATH|TAIR=AT2G23770|UniProtKB=O64825	LysM domain receptor-like kinase 4;LYK4;	LYSM DOMAIN RECEPTOR-LIKE KINASE 4 (PTHR45927:SF11)		protein kinase activity(GO:0004672);ATP binding(GO:0005524);chitin binding(GO:0008061);kinase activity(GO:0016301)	protein phosphorylation(GO:0006468);innate immune response(GO:0045087);cellular response to molecule of bacterial origin(GO:0071219);cellular response to chitin(GO:0071323)	plasma membrane(GO:0005886);chloroplast(GO:0009507);integral component of membrane(GO:0016021)			32.776	1.54e-83	2.79176	7.41044e-14	8.81885	8.23708	8.25813	10.9243	8.84975	8.88072	8.65963	8.88528	8.67491	8.34615	7.70754	8.21974	7.94341	8.5951	7.87131	8.6227	10.8842	10.6019	10.8293	11.3819
RI_56	PRUPE_1G027100	AT5G43745	ARATH|TAIR=AT5G43745|UniProtKB=Q940Y9	Putative ion channel POLLUX-like 2;At5g43745;	ION CHANNEL POLLUX-LIKE 1-RELATED (PTHR31563:SF13)				mitochondrion(GO:0005739);chloroplast(GO:0009507);plastid(GO:0009536);chloroplast envelope(GO:0009941);integral component of membrane(GO:0016021)			68.618	0	-2.02005	6.42e-05	9.61252	9.41308	9.21404	7.36764	9.80188	9.52582	9.66505	9.45734	9.3553	9.35851	9.5334	9.4051	9.20726	9.26426	9.01797	9.36665	7.94007	6.3107	7.7657	7.4541
RI_57	PRUPE_1G027600	AT4G14550	ARATH|TAIR=AT4G14550|UniProtKB=Q38832	Auxin-responsive protein IAA14;IAA14;	AUXIN-RESPONSIVE PROTEIN IAA14 (PTHR31734:SF145)		DNA-binding transcription factor activity(GO:0003700);protein binding(GO:0005515)	regulation of transcription, DNA-templated(GO:0006355);response to auxin(GO:0009733);auxin-activated signaling pathway(GO:0009734);lateral root morphogenesis(GO:0010102);negative regulation of transcription, DNA-templated(GO:0045892)	nucleus(GO:0005634);integral component of membrane(GO:0016021)			75.431	6e-119	1.87929	0.0035885	8.13965	9.18463	9.73297	10.9917	7.92108	8.64767	7.9204	8.06943	9.60577	9.22102	8.60462	9.3071	10.0747	9.44254	9.45992	9.95475	10.9984	10.3986	11.2979	11.2718
RI_58	PRUPE_1G028400	AT3G01680	ARATH|TAIR=AT3G01680|UniProtKB=Q9SS87	Protein SIEVE ELEMENT OCCLUSION B;SEOB;	PROTEIN SIEVE ELEMENT OCCLUSION B (PTHR33232:SF9)		protein homodimerization activity(GO:0042803);protein self-association(GO:0043621)	phloem development(GO:0010088)	nucleus(GO:0005634)			34.415	7.94e-122	-4.12477	1.19415e-08	14.1993	13.7459	13.206	9.30612	14.6863	14.212	14.1991	13.6999	13.7392	13.5835	13.773	13.8878	12.98	13.6772	13.2133	12.9534	11.0939	9.04281	8.67842	8.40939
RI_59	PRUPE_1G028500	AT3G01680	ARATH|TAIR=AT3G01680|UniProtKB=Q9SS87	Protein SIEVE ELEMENT OCCLUSION B;SEOB;	PROTEIN SIEVE ELEMENT OCCLUSION B (PTHR33232:SF9)		protein homodimerization activity(GO:0042803);protein self-association(GO:0043621)	phloem development(GO:0010088)	nucleus(GO:0005634)			33.382	5.8e-116	-2.89417	1.47e-07	13.5407	13.2549	12.9229	10.306	14.0865	13.6801	13.798	12.5981	13.1886	13.1026	13.2239	13.5045	12.8393	13.3171	12.9837	12.5514	11.3207	10.3954	9.52281	9.98518
RI_60	PRUPE_1G028800	AT3G01680	ARATH|TAIR=AT3G01680|UniProtKB=Q9SS87	Protein SIEVE ELEMENT OCCLUSION B;SEOB;	PROTEIN SIEVE ELEMENT OCCLUSION B (PTHR33232:SF9)		protein homodimerization activity(GO:0042803);protein self-association(GO:0043621)	phloem development(GO:0010088)	nucleus(GO:0005634)			33.516	1.43e-117	-1.88677	0.000969	12.9204	12.7848	12.4233	10.8458	12.9453	12.7757	12.9836	12.9769	12.7935	12.7214	12.7793	12.8452	12.152	12.7023	12.4612	12.3775	11.6397	10.0919	11.0745	10.5771
RI_61	PRUPE_1G029900	AT4G14660	ARATH|TAIR=AT4G14660|UniProtKB=A6QRA1	DNA-directed RNA polymerase V subunit 7;NRPE7;	DNA-DIRECTED RNA POLYMERASE V SUBUNIT 7 (PTHR12709:SF3)	DNA-directed RNA polymerase(PC00019);nucleotidyltransferase(PC00174);transcription factor(PC00218)	single-stranded DNA binding(GO:0003697);single-stranded RNA binding(GO:0003727);DNA-directed 5'-3' RNA polymerase activity(GO:0003899)	transcription, DNA-templated(GO:0006351)	RNA polymerase V complex(GO:0000419);nucleus(GO:0005634)			52.597	2.77e-58	-4.2231	0.0198631	1.60593	1.66108	1.65544	1.00526	1.79921	1.44301	1.56154	1.61996	0.96906	1.86819	1.95189	1.85517	2.12762	1.3233	1.85471	1.31612	0.973268	1.05872	1.00865	0.980393
RI_62	PRUPE_1G030200	AT4G14660	ARATH|TAIR=AT4G14660|UniProtKB=A6QRA1	DNA-directed RNA polymerase V subunit 7;NRPE7;	DNA-DIRECTED RNA POLYMERASE V SUBUNIT 7 (PTHR12709:SF3)	DNA-directed RNA polymerase(PC00019);nucleotidyltransferase(PC00174);transcription factor(PC00218)	single-stranded DNA binding(GO:0003697);single-stranded RNA binding(GO:0003727);DNA-directed 5'-3' RNA polymerase activity(GO:0003899)	transcription, DNA-templated(GO:0006351)	RNA polymerase V complex(GO:0000419);nucleus(GO:0005634)			44.134	8.6e-53	2.02611	1.06935e-08	7.28116	7.31651	7.21894	9.19216	7.3133	7.31589	7.0886	7.40687	7.38843	7.23798	7.28533	7.35428	7.20772	7.16087	7.199	7.30818	9.2222	9.48586	8.62151	9.43907
RI_63	PRUPE_1G031100	AT3G23090	ARATH|Gene=AT3G23090|UniProtKB=Q84WL6	Protein WVD2-like 3;WDL3;	PROTEIN WVD2-LIKE 3 (PTHR46372:SF2)		protein binding(GO:0005515);microtubule binding(GO:0008017)	cortical microtubule organization(GO:0043622);negative regulation of unidimensional cell growth(GO:0051511)	nucleus(GO:0005634)			48.011	2.82e-85	-2.09565	2.12e-10	10.2551	10.7051	10.3177	8.64124	10.3224	10.2135	10.345	10.1397	10.6751	10.7768	10.7001	10.6685	10.2681	10.255	10.4988	10.2488	9.17022	8.23131	8.80132	8.3621
RI_64	PRUPE_1G032400	AT5G43580	ARATH|TAIR=AT5G43580|UniProtKB=F4K627	Serine protease inhibitor, potato inhibitor I-type family protein;UPI;	SERINE PROTEASE INHIBITOR, POTATO INHIBITOR I-TYPE FAMILY PROTEIN-RELATED (PTHR33091:SF41)	protease inhibitor(PC00191)		defense response to insect(GO:0002213);defense response(GO:0006952);defense response to fungus(GO:0050832)	extracellular region(GO:0005576)			50	1.82e-17	9.98407	0.00793	0.922031	0.986379	0.914102	6.43167	0.916597	0.907147	0.892392	0.97199	1.06664	0.887426	0.885269	1.10618	1.06673	0.956288	0.689998	0.943395	6.89293	7.49153	4.2266	7.11562
RI_65	PRUPE_1G032500	AT2G38870	ARATH|TAIR=AT2G38870|UniProtKB=Q9ZV18	Putative protease inhibitor;At2g38870;	SERINE PROTEASE INHIBITOR, POTATO INHIBITOR I-TYPE FAMILY PROTEIN-RELATED (PTHR33091:SF41)	protease inhibitor(PC00191)	serine-type endopeptidase inhibitor activity(GO:0004867);peptidase activity(GO:0008233)	proteolysis(GO:0006508);response to wounding(GO:0009611);defense response to fungus(GO:0050832)	extracellular region(GO:0005576);cell wall(GO:0005618);cytosol(GO:0005829)			57.143	1.09e-24	10.418	9.1879e-10	1.16304	1.31182	1.15437	7.93354	1.15679	1.14596	1.12905	1.22038	1.32943	1.42182	1.12089	1.37514	1.32953	1.20234	0.898095	1.18753	7.69759	9.04246	6.58963	8.40445
RI_66	PRUPE_1G032700	AT5G43580	ARATH|TAIR=AT5G43580|UniProtKB=F4K627	Serine protease inhibitor, potato inhibitor I-type family protein;UPI;	SERINE PROTEASE INHIBITOR, POTATO INHIBITOR I-TYPE FAMILY PROTEIN-RELATED (PTHR33091:SF41)	protease inhibitor(PC00191)		defense response to insect(GO:0002213);defense response(GO:0006952);defense response to fungus(GO:0050832)	extracellular region(GO:0005576)			52.703	1.96e-15	7.17007	1.77895e-07	0.787387	0.999362	0.781261	4.97667	0.783041	0.775501	0.763731	0.827276	0.902986	1.08091	1.0789	0.934645	0.903053	0.814731	0.602827	0.804433	4.79873	5.97561	4.20582	4.92654
RI_67	PRUPE_1G032800	AT4G20800	ARATH|TAIR=AT4G20800|UniProtKB=Q9SVG7	Berberine bridge enzyme-like 17;At4g20800;	BERBERINE BRIDGE ENZYME-LIKE 17 (PTHR32448:SF16)		oxidoreductase activity(GO:0016491);FAD binding(GO:0071949)	oxidation-reduction process(GO:0055114)	extracellular region(GO:0005576);cytoplasm(GO:0005737)			54.382	0	8.11161	2.06853e-07	1.34014	1.62445	1.19194	7.64687	1.75273	1.18343	1.16653	1.25787	1.36702	1.71345	1.15837	2.25896	1.36712	1.23982	0.935796	1.22501	8.32826	8.00332	5.74095	8.51494
RI_68	PRUPE_1G033600	AT4G14490	ARATH|TAIR=AT4G14490|UniProtKB=O23305	FHA domain-containing protein At4g14490;At4g14490;	F16B3.3 PROTEIN (PTHR23308:SF53)			biological_process(GO:0008150)	nucleus(GO:0005634)			40.693	1e-42	-3.16705	3.79e-16	7.85369	7.48093	7.32314	4.65115	7.99491	7.87249	7.79492	7.75242	7.50714	7.2991	7.68061	7.43687	6.91312	7.35588	7.58903	7.43453	5.3892	4.27573	4.45118	4.48849
RI_69	PRUPE_1G033700	AT4G24000	ARATH|TAIR=AT4G24000|UniProtKB=Q8VYR4	Cellulose synthase-like protein G2;CSLG2;	CELLULOSE SYNTHASE-LIKE PROTEIN G1-RELATED (PTHR13301:SF160)		transferase activity, transferring glycosyl groups(GO:0016757);cellulose synthase activity(GO:0016759);cellulose synthase (UDP-forming) activity(GO:0016760)	plant-type primary cell wall biogenesis(GO:0009833);cellulose biosynthetic process(GO:0030244);cell wall organization(GO:0071555)	Golgi membrane(GO:0000139);Golgi apparatus(GO:0005794);trans-Golgi network(GO:0005802);plasma membrane(GO:0005886);integral component of membrane(GO:0016021)			34.697	1.7e-151	5.53733	4.64e-13	5.50772	2.9407	3.29658	7.48385	5.69444	5.3355	5.56428	5.43666	2.44218	4.10983	2.71009	2.50072	2.83414	3.45128	3.81778	3.08311	7.17756	8.49216	6.28948	7.97619
RI_70	PRUPE_1G033800	AT4G14480	ARATH|TAIR=AT4G14480|UniProtKB=O23304	Serine/threonine-protein kinase BLUS1;BLUS1;	SERINE/THREONINE-PROTEIN KINASE BLUS1 (PTHR24361:SF795)		protein serine/threonine kinase activity(GO:0004674);ATP binding(GO:0005524);metal ion binding(GO:0046872)	signal transduction by protein phosphorylation(GO:0023014);stress-activated protein kinase signaling cascade(GO:0031098);activation of protein kinase activity(GO:0032147);regulation of stomatal opening(GO:1902456)	nucleus(GO:0005634);cytoplasm(GO:0005737);cytosol(GO:0005829)			53.019	1.02e-177	-3.8565	0.0175	2.00943	2.50026	1.72626	1.41934	2.19798	2.08953	1.71286	2.03735	2.84037	2.07157	2.34149	2.74759	1.67341	1.41477	1.80493	2.01195	1.48257	1.65266	1.29046	1.25167
RI_71	PRUPE_1G033900	AT4G24000	ARATH|TAIR=AT4G24000|UniProtKB=Q8VYR4	Cellulose synthase-like protein G2;CSLG2;	CELLULOSE SYNTHASE-LIKE PROTEIN G1-RELATED (PTHR13301:SF160)		transferase activity, transferring glycosyl groups(GO:0016757);cellulose synthase activity(GO:0016759);cellulose synthase (UDP-forming) activity(GO:0016760)	plant-type primary cell wall biogenesis(GO:0009833);cellulose biosynthetic process(GO:0030244);cell wall organization(GO:0071555)	Golgi membrane(GO:0000139);Golgi apparatus(GO:0005794);trans-Golgi network(GO:0005802);plasma membrane(GO:0005886);integral component of membrane(GO:0016021)			35.561	2.11e-161	9.55687	3.01e-08	1.27709	1.61784	1.26816	8.56848	1.27047	1.25903	1.24118	1.33768	1.45315	1.99774	1.51885	1.50163	1.45325	1.3186	0.99784	1.30295	8.37754	9.96349	6.70251	9.23039
RI_72	PRUPE_1G034300	AT3G23150	ARATH|TAIR=AT3G23150|UniProtKB=Q0WPQ2	Ethylene receptor 2;ETR2;	ETHYLENE RECEPTOR 2 (PTHR43719:SF39)	esterase(PC00097);protein kinase(PC00193);transcription factor(PC00218)	phosphorelay sensor kinase activity(GO:0000155);protein histidine kinase activity(GO:0004673);protein serine/threonine kinase activity(GO:0004674);protein binding(GO:0005515);ATP binding(GO:0005524);ethylene receptor activity(GO:0038199);metal ion binding(GO:0046872);ethylene binding(GO:0051740)	ethylene-activated signaling pathway(GO:0009873);negative regulation of ethylene-activated signaling pathway(GO:0010105)	extracellular region(GO:0005576);endoplasmic reticulum(GO:0005783);endoplasmic reticulum membrane(GO:0005789);integral component of membrane(GO:0016021)			62.166	0	2.10907	8.7716e-17	9.293	8.763	9.78095	10.7717	9.51049	9.32869	9.30673	9.02608	8.77265	8.77866	8.72274	8.77796	9.7721	9.76523	9.78777	9.79869	10.5793	11.136	10.689	10.6824
RI_73	PRUPE_1G034800	AT5G43530	ARATH|TAIR=AT5G43530|UniProtKB=Q9FIY7	DNA repair protein RAD5B;RAD5B;	DNA REPAIR PROTEIN RAD5B (PTHR45626:SF2)		nucleic acid binding(GO:0003676);helicase activity(GO:0004386);ATP binding(GO:0005524);zinc ion binding(GO:0008270)	DNA repair(GO:0006281);chromatin organization(GO:0006325)	nucleus(GO:0005634);chloroplast envelope(GO:0009941)			70.374	0	-2.80621	1.52e-28	9.15205	8.63733	8.52297	6.03776	9.32848	9.00524	9.31257	8.96192	8.61719	8.66259	8.6136	8.65596	8.32721	8.67566	8.63442	8.45457	6.08668	5.87266	6.09782	6.09388
RI_74	PRUPE_1G034900	AT4G14440	ARATH|TAIR=AT4G14440|UniProtKB=O23300	Enoyl-CoA delta isomerase 3;ECI3;	ENOYL-COA DELTA ISOMERASE 3 (PTHR11941:SF144)	acetyltransferase(PC00038);acyltransferase(PC00042);dehydrogenase(PC00092);epimerase/racemase(PC00096);hydratase(PC00120);ligase(PC00142)	dodecenoyl-CoA delta-isomerase activity(GO:0004165);enoyl-CoA hydratase activity(GO:0004300);carnitine racemase activity(GO:0008809)	fatty acid beta-oxidation(GO:0006635);fatty acid catabolic process(GO:0009062);response to karrikin(GO:0080167)	nucleus(GO:0005634);cytoplasm(GO:0005737);peroxisome(GO:0005777);cytosol(GO:0005829)			69.298	2.3e-113	1.94231	7.63e-06	5.96198	6.00094	6.049	7.77419	5.74981	6.10519	6.00889	5.98404	5.96481	5.9643	5.64457	6.43009	5.94165	6.06577	5.9785	6.21008	7.55182	8.08121	7.55848	7.90524
RI_75	PRUPE_1G035400	AT2G04660	ARATH|TAIR=AT2G04660|UniProtKB=Q8H1U5	Anaphase-promoting complex subunit 2;APC2;	ANAPHASE-PROMOTING COMPLEX SUBUNIT 2 (PTHR45957:SF1)		ATP transmembrane transporter activity(GO:0005347);calcium ion binding(GO:0005509);protein binding(GO:0005515);phosphate ion transmembrane transporter activity(GO:0015114);ADP transmembrane transporter activity(GO:0015217);ubiquitin protein ligase binding(GO:0031625);AMP transmembrane transporter activity(GO:0080122)	ubiquitin-dependent protein catabolic process(GO:0006511);drug transmembrane transport(GO:0006855);cell cycle(GO:0007049);megagametogenesis(GO:0009561);ADP transport(GO:0015866);ATP transport(GO:0015867);protein ubiquitination(GO:0016567);phosphate ion transmembrane transport(GO:0035435);cell division(GO:0051301);AMP transport(GO:0080121);cation transmembrane transport(GO:0098655);anion transmemb…	ubiquitin ligase complex(GO:0000151);nucleus(GO:0005634);anaphase-promoting complex(GO:0005680);mitochondrion(GO:0005739);spindle(GO:0005819);chloroplast(GO:0009507)	Cdc20:Phospho-APC/C mediated degradation of Cyclin A;Regulation of mitotic cell cycle;Cell Cycle, Mitotic;APC/C-mediated degradation of cell cycle proteins;APC/C:Cdc20 mediated degradation of mitotic proteins;Activation of APC/C and APC/C:Cdc20 mediated degradation of mitotic proteins;Cell Cycle;APC:Cdc20 mediated degradation of cell cycle proteins prior to satisfation of the cell cycle checkpoint	Cell cycle->APC;;	72.159	0	-1.48056	0.000195	9.47375	9.22942	9.22565	7.80847	9.64485	9.28909	9.50983	9.45122	9.21843	9.16951	9.27606	9.25365	9.17798	9.25532	9.25595	9.21335	7.82166	7.66318	8.14015	7.6089
RI_76	PRUPE_1G035500	AT1G06620	ARATH|TAIR=AT1G06620|UniProtKB=Q84MB3	1-aminocyclopropane-1-carboxylate oxidase homolog 1;At1g06620;	1-AMINOCYCLOPROPANE-1-CARBOXYLATE OXIDASE HOMOLOG 1 (PTHR10209:SF505)		oxidoreductase activity(GO:0016491);2-oxoglutarate-dependent dioxygenase activity(GO:0016706);metal ion binding(GO:0046872);dioxygenase activity(GO:0051213)	oxidation-reduction process(GO:0055114)	cytoplasm(GO:0005737)			58.266	1.43e-165	6.0433	1.08928e-23	5.49382	4.94653	5.48913	10.9486	5.24085	5.53224	5.66958	5.53262	6.49805	4.70149	4.40812	4.17847	5.45467	5.84584	5.26879	5.38722	10.7157	11.4425	10.4158	11.2202
RI_77	PRUPE_1G035800	AT1G06620	ARATH|TAIR=AT1G06620|UniProtKB=Q84MB3	1-aminocyclopropane-1-carboxylate oxidase homolog 1;At1g06620;	1-AMINOCYCLOPROPANE-1-CARBOXYLATE OXIDASE HOMOLOG 1 (PTHR10209:SF505)		oxidoreductase activity(GO:0016491);2-oxoglutarate-dependent dioxygenase activity(GO:0016706);metal ion binding(GO:0046872);dioxygenase activity(GO:0051213)	oxidation-reduction process(GO:0055114)	cytoplasm(GO:0005737)			61.345	2.07e-165	2.46159	2.66341e-05	5.09891	5.43543	5.53306	7.57712	5.20857	4.58346	5.55915	5.04448	5.8115	5.15253	5.32117	5.45652	5.70825	5.56395	5.17825	5.6818	7.07183	8.3971	7.30623	7.53333
RI_78	PRUPE_1G036700	AT1G06620	ARATH|TAIR=AT1G06620|UniProtKB=Q84MB3	1-aminocyclopropane-1-carboxylate oxidase homolog 1;At1g06620;	1-AMINOCYCLOPROPANE-1-CARBOXYLATE OXIDASE HOMOLOG 1 (PTHR10209:SF505)		oxidoreductase activity(GO:0016491);2-oxoglutarate-dependent dioxygenase activity(GO:0016706);metal ion binding(GO:0046872);dioxygenase activity(GO:0051213)	oxidation-reduction process(GO:0055114)	cytoplasm(GO:0005737)			56.546	8.04e-153	6.05499	0.000179	0.415878	0.316244	0.368634	1.95047	0.768859	0.293565	0.28955	0.31154	0.338733	0.288205	0.287622	0.350417	0.626472	0.307138	0.237379	0.303547	1.85942	2.21511	1.65968	2.06768
RI_79	PRUPE_1G036800	AT1G06620	ARATH|TAIR=AT1G06620|UniProtKB=Q84MB3	1-aminocyclopropane-1-carboxylate oxidase homolog 1;At1g06620;	1-AMINOCYCLOPROPANE-1-CARBOXYLATE OXIDASE HOMOLOG 1 (PTHR10209:SF505)		oxidoreductase activity(GO:0016491);2-oxoglutarate-dependent dioxygenase activity(GO:0016706);metal ion binding(GO:0046872);dioxygenase activity(GO:0051213)	oxidation-reduction process(GO:0055114)	cytoplasm(GO:0005737)			54.294	6.72e-137	4.61133	2.56869e-27	3.48781	4.00011	4.02957	8.12765	2.76767	3.96113	3.54027	3.68216	4.57822	3.61903	3.61521	4.18798	4.03145	4.30709	3.82327	3.95648	7.8199	8.48949	7.74731	8.4539
RI_80	PRUPE_1G037000	AT1G06620	ARATH|TAIR=AT1G06620|UniProtKB=Q84MB3	1-aminocyclopropane-1-carboxylate oxidase homolog 1;At1g06620;	1-AMINOCYCLOPROPANE-1-CARBOXYLATE OXIDASE HOMOLOG 1 (PTHR10209:SF505)		oxidoreductase activity(GO:0016491);2-oxoglutarate-dependent dioxygenase activity(GO:0016706);metal ion binding(GO:0046872);dioxygenase activity(GO:0051213)	oxidation-reduction process(GO:0055114)	cytoplasm(GO:0005737)			53.521	1.44e-136	1.90679	0.00584	5.14671	5.72125	5.37454	7.40656	4.86636	5.82058	5.33787	4.56205	5.59792	5.82025	5.52422	5.94262	5.53888	5.48844	5.26964	5.20119	7.18229	7.86622	7.00042	7.5773
RI_81	PRUPE_1G037500	AT5G43430	ARATH|TAIR=AT5G43430|UniProtKB=Q9LSW8	Electron transfer flavoprotein subunit beta, mitochondrial;ETFB;	ELECTRON TRANSFER FLAVOPROTEIN SUBUNIT BETA (PTHR21294:SF8)	hydroxylase(PC00122)	electron transfer activity(GO:0009055)	leucine catabolic process(GO:0006552);chlorophyll catabolic process(GO:0015996)	mitochondrion(GO:0005739);mitochondrial matrix(GO:0005759);chloroplast(GO:0009507);plastid(GO:0009536)	Respiratory electron transport, ATP synthesis by chemiosmotic coupling, and heat production by uncoupling proteins.;The citric acid (TCA) cycle and respiratory electron transport;Metabolism;Respiratory electron transport		80.08	2.09e-150	1.43681	0.0206	8.10982	8.27763	8.27153	9.63004	8.17654	8.08023	8.01848	8.16405	8.37013	8.24185	8.44385	8.0547	8.39287	8.25222	8.26705	8.17398	9.50639	10.0309	9.25859	9.72433
RI_82	PRUPE_1G037900	AT3G23240	ARATH|TAIR=AT3G23240|UniProtKB=Q8LDC8	Ethylene-responsive transcription factor 1B;ERF1B;	ETHYLENE-RESPONSIVE TRANSCRIPTION FACTOR 1B (PTHR31190:SF109)		DNA binding(GO:0003677);DNA-binding transcription factor activity(GO:0003700)	regulation of transcription, DNA-templated(GO:0006355);defense response(GO:0006952);jasmonic acid mediated signaling pathway(GO:0009867);ethylene-activated signaling pathway(GO:0009873)	intracellular(GO:0005622);nucleus(GO:0005634)			62.882	8.78e-82	7.62977	2.02915e-13	2.23417	1.70591	2.38596	6.58654	2.49856	2.3174	1.90182	2.2189	2.12836	1.38675	1.3844	1.92412	3.02466	1.98387	1.84466	2.69065	6.43578	6.70864	6.48829	6.71344
RI_83	PRUPE_1G038000	AT2G21140	ARATH|TAIR=AT2G21140|UniProtKB=Q9SKP9	Proline-rich protein 2;PRP2;	PROLINE-RICH PROTEIN 2 (PTHR23201:SF79)			plant-type cell wall organization(GO:0009664)	extracellular region(GO:0005576);cell wall(GO:0005618)			56.818	1.2	3.58062	4.77138e-06	5.67868	4.50746	5.61545	7.48348	5.70642	5.64459	6.77291	4.5908	4.35276	4.62292	4.42786	4.62633	5.64221	6.23571	4.38949	6.19437	6.18381	8.18252	7.63947	7.92812
RI_84	PRUPE_1G038200	AT2G34660	ARATH|TAIR=AT2G34660|UniProtKB=Q42093	ABC transporter C family member 2;ABCC2;	LD28489P-RELATED (PTHR24223:SF271)	ATP-binding cassette (ABC) transporter(PC00003)	calmodulin binding(GO:0005516);ATP binding(GO:0005524);ATPase-coupled xenobiotic transmembrane transporter activity(GO:0008559);ATPase activity(GO:0016887);ATPase-coupled transmembrane transporter activity(GO:0042626);(+)-abscisic acid D-glucopyranosyl ester transmembrane transporter activity(GO:1902417)	transmembrane transport(GO:0055085);(+)-abscisic acid D-glucopyranosyl ester transmembrane transport(GO:1902418)	plant-type vacuole(GO:0000325);vacuole(GO:0005773);vacuolar membrane(GO:0005774);endoplasmic reticulum(GO:0005783);membrane(GO:0016020);integral component of membrane(GO:0016021)			30.769	0.5	12.6083	3.34e-27	1.62644	1.71331	1.80146	10.5289	1.5549	1.54231	1.77954	1.62899	1.75682	1.7725	1.51322	1.81072	2.48809	1.87059	1.25648	1.59068	10.4391	10.9039	10.2448	10.5277
RI_85	PRUPE_1G038600	AT5G43360	ARATH|TAIR=AT5G43360|UniProtKB=O48639	Probable inorganic phosphate transporter 1-3;PHT1-3;	INORGANIC PHOSPHATE TRANSPORTER 1-1-RELATED (PTHR24064:SF522)		inorganic phosphate transmembrane transporter activity(GO:0005315);phosphate ion transmembrane transporter activity(GO:0015114);symporter activity(GO:0015293)	phosphate ion transport(GO:0006817);transmembrane transport(GO:0055085)	cytoplasm(GO:0005737);plasma membrane(GO:0005886);integral component of membrane(GO:0016021)			81.418	0	2.9271	1.06e-16	7.42341	7.016	7.70179	9.77929	7.33148	7.58155	7.40902	7.3716	7.12367	7.13007	6.46409	7.34617	7.99555	7.50152	7.46354	7.84656	9.42648	10.2094	9.42462	10.0567
RI_86	PRUPE_1G038800	AT1G08650	ARATH|Gene=AT1G08650|UniProtKB=Q9SPK4	Phosphoenolpyruvate carboxylase kinase 1;PPCK1;	PHOSPHOENOLPYRUVATE CARBOXYLASE KINASE 1 (PTHR24349:SF307)	non-motor microtubule binding protein(PC00166);non-receptor serine/threonine protein kinase(PC00167)	protein serine/threonine kinase activity(GO:0004674);calmodulin-dependent protein kinase activity(GO:0004683);calmodulin binding(GO:0005516);ATP binding(GO:0005524);calcium-dependent protein serine/threonine kinase activity(GO:0009931)	protein phosphorylation(GO:0006468);abscisic acid-activated signaling pathway(GO:0009738);peptidyl-serine phosphorylation(GO:0018105);intracellular signal transduction(GO:0035556);protein autophosphorylation(GO:0046777)	nucleus(GO:0005634);cytoplasm(GO:0005737);plasma membrane(GO:0005886)			58.491	2.87e-110	-2.13449	0.000502112	5.88022	5.80013	6.1199	4.02622	5.92048	5.96868	5.7867	5.84501	5.84194	5.62374	6.03543	5.69939	5.99213	6.36593	6.09952	6.02203	4.61263	3.20486	4.27707	4.01032
RI_87	PRUPE_1G038900	AT1G04400	ARATH|TAIR=AT1G04400|UniProtKB=Q96524	Cryptochrome-2;CRY2;	SI:CH1073-390K14.1 (PTHR11455:SF18)	DNA photolyase(PC00014);lyase(PC00144)	protein binding(GO:0005515);ATP binding(GO:0005524);blue light photoreceptor activity(GO:0009882);identical protein binding(GO:0042802);protein homodimerization activity(GO:0042803);metal ion binding(GO:0046872);FAD binding(GO:0071949)	chromatin organization(GO:0006325);chromatin remodeling(GO:0006338);circadian rhythm(GO:0007623);response to water deprivation(GO:0009414);response to light stimulus(GO:0009416);response to blue light(GO:0009637);phototropism(GO:0009638);response to absence of light(GO:0009646);blue light signaling pathway(GO:0009785);regulation of flower development(GO:0009909);positive regulation of flower deve…	nucleus(GO:0005634);cytoplasm(GO:0005737);vacuole(GO:0005773);nuclear body(GO:0016604);PML body(GO:0016605)		Circadian clock system->Cryptochrome;;	68.817	0	1.77594	1.6e-11	9.13259	9.29101	9.29937	10.9919	9.12824	9.07982	9.12386	9.19843	9.45716	9.31367	9.09206	9.30114	9.40448	9.23234	9.31812	9.24256	10.8132	11.0927	10.8347	11.2268
RI_88	PRUPE_1G039000	AT2G31200	ARATH|TAIR=AT2G31200|UniProtKB=Q9ZSK2	Actin-depolymerizing factor 6;ADF6;	ACTIN-DEPOLYMERIZING FACTOR 6 (PTHR11913:SF84)	non-motor actin binding protein(PC00165)	actin binding(GO:0003779)	actin filament depolymerization(GO:0030042)	cytoplasm(GO:0005737);actin cytoskeleton(GO:0015629)			77.397	7.59e-83	1.54295	0.00732859	8.44575	8.9	8.68137	10.3387	8.42757	8.54791	8.53269	8.27482	8.77724	8.84089	8.93751	9.04438	8.64701	8.70528	8.72014	8.65303	10.1584	10.8547	9.90553	10.4363
RI_89	PRUPE_1G039200	AT3G23250	ARATH|Gene=AT3G23250|UniProtKB=Q9LTC4	Transcription factor MYB15;MYB15;	TRANSCRIPTION FACTOR MYB15 (PTHR10641:SF1040)	DNA binding protein(PC00009);homeodomain transcription factor(PC00119)	DNA binding(GO:0003677);DNA-binding transcription factor activity(GO:0003700);protein binding(GO:0005515);sequence-specific DNA binding(GO:0043565);transcription regulatory region DNA binding(GO:0044212)	response to cold(GO:0009409);response to water deprivation(GO:0009414);response to salt stress(GO:0009651);response to ethylene(GO:0009723);response to auxin(GO:0009733);response to jasmonic acid(GO:0009753);response to chitin(GO:0010200);cell differentiation(GO:0030154);response to cadmium ion(GO:0046686)	nucleus(GO:0005634)			50.355	3.08e-85	10.7293	3.15e-19	1.46565	1.33103	1.64588	7.74987	1.79772	1.23925	1.51163	1.31399	1.42369	1.21658	1.2141	1.46974	1.73306	2.28361	0.990993	1.57587	7.48203	8.06943	7.58338	7.86465
RI_90	PRUPE_1G040000	AT1G04420	ARATH|TAIR=AT1G04420|UniProtKB=Q8VZ23	NAD(P)-linked oxidoreductase superfamily protein;At1g04420;	NAD(P)-LINKED OXIDOREDUCTASE SUPERFAMILY PROTEIN (PTHR43364:SF4)	reductase(PC00198)			extracellular region(GO:0005576);chloroplast(GO:0009507);chloroplast stroma(GO:0009570);chloroplast envelope(GO:0009941)	Metabolism;Aflatoxin activation and detoxification;Biological oxidations		75.477	0	-1.64313	1.33379e-05	9.97706	10.1979	10.1831	8.59625	9.949	10.1455	9.89414	9.91962	10.12	10.174	10.3988	10.0988	10.2693	10.1099	10.1541	10.1989	8.96694	8.19462	8.58985	8.63358
RI_91	PRUPE_1G040200	AT3G23280	ARATH|TAIR=AT3G23280|UniProtKB=Q4FE47	Putative E3 ubiquitin-protein ligase XBAT35;XBAT35;	E3 UBIQUITIN-PROTEIN LIGASE XBAT35-RELATED (PTHR24180:SF18)		ubiquitin-protein transferase activity(GO:0004842);metal ion binding(GO:0046872)	protein ubiquitination(GO:0016567)	nucleus(GO:0005634);cytoplasm(GO:0005737)			56.162	0	1.45933	0.000449094	9.05754	8.89343	9.17714	10.2883	9.13688	9.05601	8.96359	9.07369	9.03805	8.80118	8.70014	9.03434	9.26939	9.21725	9.03871	9.18321	10.0476	10.5119	10.2437	10.3501
RI_92	PRUPE_1G040400	AT1G04430	ARATH|TAIR=AT1G04430|UniProtKB=Q940J9	Probable methyltransferase PMT8;At1g04430;	METHYLTRANSFERASE PMT8-RELATED (PTHR10108:SF692)	methyltransferase(PC00155)	methyltransferase activity(GO:0008168)	methylation(GO:0032259)	Golgi membrane(GO:0000139);endosome(GO:0005768);vacuolar membrane(GO:0005774);Golgi apparatus(GO:0005794);trans-Golgi network(GO:0005802);integral component of membrane(GO:0016021)			79.589	0	-1.89648	8.0285e-09	9.79352	9.46413	10.0429	7.63537	9.8183	9.68883	9.95066	9.71629	9.43662	9.74231	9.36173	9.31585	10.006	10.0661	10.1252	9.9745	8.0233	7.23792	7.65065	7.62962
RI_93	PRUPE_1G040600	AT3G23330	ARATH|TAIR=AT3G23330|UniProtKB=Q9LW63	Putative pentatricopeptide repeat-containing protein At3g23330;PCMP-H32;	SUBFAMILY NOT NAMED (PTHR24015:SF1854)	RNA binding protein(PC00031);serine/threonine protein kinase receptor(PC00205);transporter(PC00227)	zinc ion binding(GO:0008270)	RNA modification(GO:0009451)	mitochondrion(GO:0005739)			67.939	0	-1.76085	0.00265	6.84173	6.64926	6.54289	5.11786	6.85398	6.60022	6.95624	6.95649	6.69452	6.777	6.61149	6.51403	6.29511	6.61817	6.84313	6.41513	5.1136	4.88917	5.48875	4.97993
RI_94	PRUPE_1G041200	AT3G23360	ARATH|TAIR=AT3G23360|UniProtKB=Q9LW60	Putative protein phosphatase 2C-like protein 44;At3g23360;	PROTEIN PHOSPHATASE 2C-LIKE PROTEIN 44-RELATED (PTHR13832:SF599)	kinase inhibitor(PC00139);protein phosphatase(PC00195)	protein serine/threonine phosphatase activity(GO:0004722);magnesium-dependent protein serine/threonine phosphatase activity(GO:0004724)	protein dephosphorylation(GO:0006470)	mitochondrion(GO:0005739)			46.786	3.07e-81	6.68651	1.41e-31	2.47215	2.33778	2.74214	7.77211	2.29277	2.62192	2.59881	2.3751	2.51849	2.24985	2.73512	1.84765	3.30379	2.84968	2.136	2.67908	7.46966	8.00982	7.61992	7.98903
RI_95	PRUPE_1G041300	AT1G50180	ARATH|TAIR=AT1G50180|UniProtKB=Q9SX38	Putative disease resistance protein At1g50180;At1g50180;	DISEASE RESISTANCE RPP8-LIKE PROTEIN 3-RELATED (PTHR23155:SF933)		ATP binding(GO:0005524);ADP binding(GO:0043531)	defense response(GO:0006952)	plasmodesma(GO:0009506)			37.297	1.46e-149	2.68194	0.000591144	3.37955	3.67828	2.99761	6.06549	3.63025	3.35872	3.5112	3.01805	4.90058	3.23128	3.65525	2.92601	2.50666	2.99473	3.27644	3.21259	6.10546	5.70227	6.00433	6.44989
RI_96	PRUPE_1G041400	AT3G23370	ARATH|Gene=AT3G23370|UniProtKB=Q9LW59	RNA-binding (RRM/RBD/RNP motifs) family protein;At3g23370;				biological_process(GO:0008150)	nucleus(GO:0005634);chloroplast(GO:0009507)			45.804	2.84e-73	-3.48778	8.71e-16	7.7653	7.2336	7.21262	4.27819	8.15087	7.40897	7.90152	7.59982	7.18652	7.45596	7.14136	7.15056	6.94329	7.3962	7.38604	7.12494	4.84233	3.97404	4.24208	4.05432
RI_97	PRUPE_1G041600	AT3G25400	ARATH|TAIR=AT3G25400|UniProtKB=Q9LSW0	dCTP pyrophosphatase-like protein;At3g25400;	DCTP PYROPHOSPHATASE-LIKE PROTEIN (PTHR14552:SF21)		dCTP diphosphatase activity(GO:0047840)		nucleus(GO:0005634);cytosol(GO:0005829)			72	2.95e-46	-4.15692	0.0124	2.72641	2.57063	2.93032	1.68391	2.31444	2.78567	3.21417	2.59138	2.00047	2.76312	3.15134	2.36762	2.97708	2.57441	3.34207	2.82772	1.80739	1.7211	1.62996	1.5772
RI_98	PRUPE_1G042100	AT4G14330	ARATH|TAIR=AT4G14330|UniProtKB=Q8VWI7	Kinesin-like protein KIN-10A;KIN10A;	KINESIN-LIKE PROTEIN KIN-10A (PTHR24115:SF416)	microtubule binding motor protein(PC00156)	microtubule motor activity(GO:0003777);ATP binding(GO:0005524);microtubule binding(GO:0008017);ATP-dependent microtubule motor activity, plus-end-directed(GO:0008574);ATPase activity(GO:0016887)	microtubule-based movement(GO:0007018);plus-end directed microtubule sliding(GO:0031535);vesicle transport along microtubule(GO:0047496)	intracellular(GO:0005622);cell(GO:0005623);cytoplasm(GO:0005737);kinesin complex(GO:0005871);microtubule(GO:0005874);chloroplast(GO:0009507);phragmoplast(GO:0009524)			59.64	0	-3.69435	6.23e-24	10.7869	10.2111	10.1896	6.58176	10.8854	10.6636	10.7994	10.7993	10.1592	10.3385	10.2047	10.142	9.94492	10.4645	10.2517	10.0971	7.5452	6.43674	6.52289	5.82218
RI_99	PRUPE_1G042300	AT4G14310	ARATH|TAIR=AT4G14310|UniProtKB=F4JUQ2	KIN14B-interacting protein At4g14310;At4g14310;	SUBFAMILY NOT NAMED (PTHR35492:SF1)		protein binding(GO:0005515)		cell wall(GO:0005618);nucleus(GO:0005634)			50.849	0	-3.38756	1.02079e-33	9.99308	9.42853	9.44164	6.1712	10.174	9.8784	9.93964	9.98031	9.30343	9.49444	9.51444	9.40179	9.37455	9.53967	9.39806	9.45429	6.94606	5.88171	6.11007	5.74697
RI_100	PRUPE_1G042500	AT3G23430	ARATH|TAIR=AT3G23430|UniProtKB=Q8S403	Phosphate transporter PHO1;PHO1;	PHOSPHATE TRANSPORTER PHO1 (PTHR10783:SF103)	G-protein coupled receptor(PC00021)	inositol hexakisphosphate binding(GO:0000822);phosphate ion transmembrane transporter activity(GO:0015114)	polyphosphate biosynthetic process(GO:0006799);phosphate ion transport(GO:0006817);cellular response to phosphate starvation(GO:0016036);inositol phosphate-mediated signaling(GO:0048016)	Golgi membrane(GO:0000139);intracellular(GO:0005622);mitochondrion(GO:0005739);endoplasmic reticulum membrane(GO:0005789);Golgi apparatus(GO:0005794);trans-Golgi network(GO:0005802);plasma membrane(GO:0005886);integral component of membrane(GO:0016021)			67.839	0	4.63107	4.83e-08	1.24801	2.00185	1.60912	5.44461	1.16809	1.15946	1.14599	1.5185	2.8048	1.89609	1.1395	2.16699	1.30623	1.50214	1.66426	1.96386	5.25845	4.9371	6.27566	5.30723
RI_101	PRUPE_1G042800	AT3G18450	ARATH|TAIR=AT3G18450|UniProtKB=Q9LS45	Protein PLANT CADMIUM RESISTANCE 5;PCR5;	PROTEIN PLANT CADMIUM RESISTANCE 4-RELATED (PTHR15907:SF133)		molecular_function(GO:0003674)	biological_process(GO:0008150)	cytoplasm(GO:0005737);integral component of membrane(GO:0016021)			47.934	9.75e-37	9.14478	7.23e-15	1.65807	1.485	1.55536	7.5885	1.26994	1.80089	1.24223	2.31921	1.44278	1.7745	1.23409	1.48866	1.74999	1.60971	1.01213	1.84963	7.60252	7.60035	7.32964	7.82147
RI_102	PRUPE_1G044000	AT4G14305	NA	NA	NA	NA	NA	NA	NA	NA	NA	83.243	1.31e-116	1.88993	2.15724e-05	8.22878	8.29764	8.30418	10.0696	8.40809	8.09967	8.2924	8.11494	8.28776	8.4746	8.39759	8.03059	8.4088	8.15063	8.49853	8.15876	9.74756	10.6059	9.7376	10.1874
RI_103	PRUPE_1G044400	AT1G66770	ARATH|TAIR=AT1G66770|UniProtKB=Q9C9M9	Bidirectional sugar transporter SWEET6;SWEET6;	BIDIRECTIONAL SUGAR TRANSPORTER SWEET6-RELATED (PTHR10791:SF130)		protein binding(GO:0005515);sugar transmembrane transporter activity(GO:0051119)	carbohydrate transport(GO:0008643);protein homooligomerization(GO:0051260)	integral component of plasma membrane(GO:0005887);integral component of membrane(GO:0016021)	Transport of small molecules;Cellular hexose transport;SLC-mediated transmembrane transport		21.569	0.15	1.90901	0.0306	3.94477	3.44516	4.80452	4.70374	4.28622	3.83509	4.10102	3.55676	3.50774	3.59426	3.33962	3.33902	4.71347	4.60289	4.77497	5.12675	4.73997	4.09187	5.11811	4.86501
RI_104	PRUPE_1G045600	AT5G46050	ARATH|TAIR=AT5G46050|UniProtKB=Q9FNL7	Protein NRT1/ PTR FAMILY 5.2;NPF5.2;	PROTEIN NRT1/ PTR FAMILY 5.2-RELATED (PTHR11654:SF453)	transporter(PC00227)	peptide:proton symporter activity(GO:0015333);transmembrane transporter activity(GO:0022857);oligopeptide transmembrane transporter activity(GO:0035673);tripeptide transmembrane transporter activity(GO:0042937);peptide transmembrane transporter activity(GO:1904680)	response to wounding(GO:0009611);response to abscisic acid(GO:0009737);response to salicylic acid(GO:0009751);response to jasmonic acid(GO:0009753);hyperosmotic salinity response(GO:0042538);defense response to bacterium(GO:0042742);dipeptide transport(GO:0042938);tripeptide transport(GO:0042939);response to leucine(GO:0043201);transmembrane transport(GO:0055085);response to histidine(GO:0080052)…	nucleus(GO:0005634);integral component of membrane(GO:0016021)	Proton/oligopeptide cotransporters;Transport of small molecules;Transport of inorganic cations/anions and amino acids/oligopeptides;Immune System;Neutrophil degranulation;Innate Immune System;SLC-mediated transmembrane transport		72.479	0	3.72778	3.07008e-21	5.83293	5.73471	6.25169	9.14837	5.80158	5.88471	5.77378	5.87165	5.83047	5.97647	5.14038	5.99153	6.3128	6.20411	6.15287	6.33696	8.8353	9.73185	8.39735	9.62897
RI_105	PRUPE_1G046000	AT2G33400	ARATH|TAIR=AT2G33400|UniProtKB=Q8H1N0	FK506-binding nuclear-like protein;At2g33400;	FK506-BINDING NUCLEAR-LIKE PROTEIN (PTHR33318:SF16)		molecular_function(GO:0003674)	male meiosis II(GO:0007142)	nucleus(GO:0005634)			36.458	2.63e-24	-3.57216	1.06348e-32	8.74919	8.79601	8.54982	5.46726	8.91413	8.55835	8.91906	8.60521	8.7486	8.88346	8.96209	8.58987	8.50188	8.58453	8.66532	8.44757	6.02525	5.66938	5.57759	4.59682
RI_106	PRUPE_1G046900	AT1G04040	ARATH|TAIR=AT1G04040|UniProtKB=Q9ZWC4	At1g04040/F21M11_2;F21M11.2;	SUBFAMILY NOT NAMED (PTHR31284:SF27)		acid phosphatase activity(GO:0003993)		extracellular region(GO:0005576);cell wall(GO:0005618);vacuole(GO:0005773);vacuolar membrane(GO:0005774);plant-type cell wall(GO:0009505);plasmodesma(GO:0009506)			50.368	3.36e-97	-4.39327	2.31e-07	5.27913	6.04105	5.86604	2.97256	4.93556	5.69614	5.62985	4.85495	5.58079	6.77773	5.7985	6.0072	5.98728	5.53904	5.7807	6.15713	4.05014	2.80541	2.58304	2.45163
RI_107	PRUPE_1G047100	AT3G04380	ARATH|Gene=AT3G04380|UniProtKB=Q8W595	Histone-lysine N-methyltransferase SUVR4;SUVR4;	HISTONE-LYSINE N-METHYLTRANSFERASE SUVR4 (PTHR46450:SF1)		zinc ion binding(GO:0008270);histone-lysine N-methyltransferase activity(GO:0018024)	histone lysine methylation(GO:0034968)	nucleus(GO:0005634);chromosome(GO:0005694);nucleolus(GO:0005730);plasmodesma(GO:0009506)	Cellular responses to stress;Cellular responses to external stimuli;Chromatin modifying enzymes;Cellular Senescence;Chromatin organization;Senescence-Associated Secretory Phenotype (SASP);PKMTs methylate histone lysines		56.334	4.2e-146	3.2454	0.0204	1.65179	1.47989	1.67686	2.78939	2.20578	1.53726	1.11079	1.75331	1.43746	1.68746	1.33304	1.4616	1.18326	2.24657	1.39937	1.87824	2.48508	2.944	2.73097	2.99752
RI_108	PRUPE_1G047800	AT5G43970	ARATH|TAIR=AT5G43970|UniProtKB=Q9FNC9	Mitochondrial import receptor subunit TOM9-2;TOM9-2;	MITOCHONDRIAL IMPORT RECEPTOR SUBUNIT TOM9-2 (PTHR46867:SF4)		P-P-bond-hydrolysis-driven protein transmembrane transporter activity(GO:0015450)	protein targeting to mitochondrion(GO:0006626)	mitochondrion(GO:0005739);mitochondrial outer membrane translocase complex(GO:0005742);vacuolar membrane(GO:0005774);chloroplast(GO:0009507);plastid(GO:0009536);integral component of membrane(GO:0016021)			61.905	9.49e-33	-1.72972	0.013	6.46848	6.25845	6.37397	4.80782	6.82344	6.33355	6.3936	6.32334	6.20352	6.08212	6.51952	6.22863	6.08789	6.4306	6.43499	6.54238	5.08042	4.76298	4.59862	4.78927
RI_109	PRUPE_1G048300	AT1G04520	ARATH|TAIR=AT1G04520|UniProtKB=Q6NM73	Cysteine-rich repeat secretory protein 3;CRRSP3;	CYSTEINE-RICH REPEAT SECRETORY PROTEIN 3 (PTHR32080:SF33)		molecular_function(GO:0003674)	plasmodesmata-mediated intercellular transport(GO:0010497);transport of virus in multicellular host(GO:0046739)	extracellular region(GO:0005576);plasma membrane(GO:0005886);plasmodesma(GO:0009506);integral component of membrane(GO:0016021)			69.055	1.1e-144	-2.51789	1.48602e-16	9.3021	9.05127	9.09924	6.65417	9.34285	9.3494	9.2667	9.24945	8.74086	9.14873	9.24084	9.07464	8.9447	8.99556	9.22352	9.23317	7.09684	6.52456	6.87398	6.12129
RI_110	PRUPE_1G048400	AT4G21865	ARATH|TAIR=AT4G21865|UniProtKB=A0JPV5	At4g21865;At4g21865;	SUBFAMILY NOT NAMED (PTHR38932:SF1)		molecular_function(GO:0003674)	biological_process(GO:0008150)	nucleus(GO:0005634)			33.065	8.87e-09	1.48362	0.0414	7.21305	7.35204	7.13104	8.72353	7.42656	7.1033	7.33509	6.98727	7.3978	7.59215	7.24841	7.16981	7.09445	7.27173	7.05826	7.09973	8.57705	9.09466	8.25666	8.96576
RI_111	PRUPE_1G049200	AT2G33310	ARATH|TAIR=AT2G33310|UniProtKB=Q38831	Auxin-responsive protein IAA13;IAA13;	AUXIN-RESPONSIVE PROTEIN IAA13 (PTHR31734:SF6)		DNA-binding transcription factor activity(GO:0003700);protein binding(GO:0005515)	regulation of transcription, DNA-templated(GO:0006355);response to auxin(GO:0009733);auxin-activated signaling pathway(GO:0009734)	nucleus(GO:0005634)			56.957	6.71e-81	-2.79012	1.56484e-10	8.6917	8.42111	8.73355	5.74975	8.4878	8.72836	8.80766	8.743	7.99084	8.48977	8.71431	8.4895	8.59542	8.68597	8.91643	8.7364	6.58268	5.46067	5.99725	4.9584
RI_112	PRUPE_1G049600	AT4G13440	ARATH|Gene_OrderedLocusName=At4g13440|UniProtKB=A0A1P8B5Q0	Calcium-binding EF-hand family protein;At4g13440;				biological_process(GO:0008150)	mitochondrion(GO:0005739)			34.899	1.36e-23	2.54509	1.83807e-20	6.4142	6.3556	7.04252	8.71601	6.29928	6.43661	6.42003	6.5009	6.55098	6.32767	6.30911	6.23465	7.4093	7.00241	6.99011	6.76827	8.92017	8.46975	8.63875	8.83538
RI_113	PRUPE_1G050000	AT4G13440	ARATH|Gene_OrderedLocusName=At4g13440|UniProtKB=A0A1P8B5Q0	Calcium-binding EF-hand family protein;At4g13440;				biological_process(GO:0008150)	mitochondrion(GO:0005739)			48.101	1.74e-46	7.13856	1.46e-07	0.694536	0.821203	0.769816	4.13304	0.690998	0.684895	0.675376	0.726878	1.12738	0.672175	0.670785	0.814466	0.788624	0.716689	0.546238	1.02771	4.01615	3.56079	4.34444	4.61075
RI_114	PRUPE_1G050200	AT3G24320	ARATH|TAIR=AT3G24320|UniProtKB=Q84LK0	DNA mismatch repair protein MSH1, mitochondrial;MSH1;	DNA MISMATCH REPAIR PROTEIN MSH1, MITOCHONDRIAL (PTHR11361:SF82)	DNA binding protein(PC00009)	DNA binding(GO:0003677);ATP binding(GO:0005524);DNA-dependent ATPase activity(GO:0008094);mismatched DNA binding(GO:0030983)	mitochondrial genome maintenance(GO:0000002);mismatch repair(GO:0006298);response to heat(GO:0009408);mitochondrial DNA metabolic process(GO:0032042)	nucleus(GO:0005634);mitochondrion(GO:0005739);chloroplast(GO:0009507);plastid(GO:0009536);mismatch repair complex(GO:0032300);thylakoid membrane(GO:0042651)			70.624	0	-1.6663	8.24e-05	9.48821	9.36888	9.19626	7.73888	9.67867	9.38813	9.509	9.37705	9.45142	9.43039	9.32126	9.27244	9.15263	9.17156	9.32119	9.13964	8.08298	7.30723	8.07089	7.49442
RI_115	PRUPE_1G050700	AT1G04555	ARATH|TAIR=AT1G04555|UniProtKB=Q1G3F4	Transmembrane protein;At1g04555;	TRANSMEMBRANE PROTEIN (PTHR33344:SF7)		molecular_function(GO:0003674)	biological_process(GO:0008150)	mitochondrion(GO:0005739);integral component of membrane(GO:0016021)			65.625	2.7e-39	2.32292	1.75e-06	5.08387	5.68804	5.52092	7.78377	5.05577	5.28991	5.4242	4.5656	6.03128	5.5133	5.46064	5.74695	5.08305	5.986	5.59739	5.41722	7.7774	8.24606	7.49684	7.61476
RI_116	PRUPE_1G052300	AT2G33255	ARATH|TAIR=AT2G33255|UniProtKB=Q8RYE9	Haloacid dehalogenase-like hydrolase domain-containing protein At2g33255;At2g33255;	SUBFAMILY NOT NAMED (PTHR19288:SF74)	phosphatase(PC00181)	phosphatase activity(GO:0016791);metal ion binding(GO:0046872)	dephosphorylation(GO:0016311)	endoplasmic reticulum(GO:0005783);cytosol(GO:0005829);chloroplast(GO:0009507);integral component of membrane(GO:0016021)			68.504	5.11e-130	-1.74393	1.34106e-08	9.07472	8.914	8.9873	7.25492	9.09435	9.01118	9.251	8.94235	8.82321	8.91522	9.01573	8.90184	8.84294	9.03495	9.0404	9.03091	7.48284	7.131	7.40905	6.99679
RI_117	PRUPE_1G052400	AT4G13510	ARATH|TAIR=AT4G13510|UniProtKB=P54144	Ammonium transporter 1 member 1;AMT1-1;	AMMONIUM TRANSPORTER (PTHR11730:SF6)	transporter(PC00227)	protein binding(GO:0005515);ammonium transmembrane transporter activity(GO:0008519);protein self-association(GO:0043621)	response to abscisic acid(GO:0009737);lateral root formation(GO:0010311);ammonium transport(GO:0015696);protein polymerization(GO:0051258);ammonium transmembrane transport(GO:0072488);response to karrikin(GO:0080167);lateral root branching(GO:0080181)	nucleus(GO:0005634);plasma membrane(GO:0005886);integral component of plasma membrane(GO:0005887);plasmodesma(GO:0009506)			80.594	0	1.75754	2.14e-07	9.35601	9.59459	9.68139	11.303	9.32784	9.5846	9.21875	9.29284	9.79186	9.33978	9.37413	9.8726	9.79205	9.59665	9.49493	9.84194	11.299	11.2304	11.3066	11.376
RI_118	PRUPE_1G053300	AT1G22400	ARATH|TAIR=AT1G22400|UniProtKB=Q9SK82	UDP-glycosyltransferase 85A1;UGT85A1;	UDP-GLYCOSYLTRANSFERASE 85A1-RELATED (PTHR11926:SF928)		UDP-glycosyltransferase activity(GO:0008194);glucuronosyltransferase activity(GO:0015020);transferase activity, transferring glycosyl groups(GO:0016757);trans-zeatin O-beta-D-glucosyltransferase activity(GO:0050403);cis-zeatin O-beta-D-glucosyltransferase activity(GO:0050502)		intracellular membrane-bounded organelle(GO:0043231)			51.967	0	3.06777	5.29e-19	6.03722	6.7413	6.39499	9.64898	6.16937	6.27716	5.6736	6.02874	7.15185	6.61967	6.37662	6.81705	6.73062	6.48139	5.83107	6.53689	9.27646	9.82652	9.56807	9.92485
RI_119	PRUPE_1G053400	AT1G22340	ARATH|TAIR=AT1G22340|UniProtKB=Q9LME8	UDP-glycosyltransferase 85A7;UGT85A7;	UDP-GLYCOSYLTRANSFERASE 85A7 (PTHR11926:SF1099)		UDP-glycosyltransferase activity(GO:0008194);glucuronosyltransferase activity(GO:0015020);transferase activity, transferring glycosyl groups(GO:0016757)		cytosol(GO:0005829);intracellular membrane-bounded organelle(GO:0043231)			52.941	0	2.18406	6.88e-05	4.8746	5.35414	5.63096	7.3106	4.08804	5.24107	4.9916	5.17768	5.29474	5.68929	5.16995	5.2626	6.00402	5.04247	5.54294	5.93441	7.09864	7.27725	7.49156	7.37497
RI_120	PRUPE_1G054200	AT1G04160	ARATH|TAIR=AT1G04160|UniProtKB=F4I460	Myosin-8;XI-B;	MYOSIN-8 (PTHR13140:SF757)	G-protein modulator(PC00022);actin binding motor protein(PC00040);cell junction protein(PC00070)	motor activity(GO:0003774)	actin filament-based movement(GO:0030048);root hair elongation(GO:0048767)	nucleus(GO:0005634)		Nicotinic acetylcholine receptor signaling pathway->Myosin;;	68.701	0	-2.74968	7.34e-13	8.92903	8.61444	8.5372	5.94029	8.98461	8.87616	8.91339	8.94196	8.52771	8.77842	8.42497	8.72666	8.37245	8.60943	8.71688	8.45003	6.6992	5.29169	6.35082	5.41944
RI_121	PRUPE_1G054800	AT2G29420	ARATH|TAIR=AT2G29420|UniProtKB=Q9ZW24	Glutathione S-transferase U7;GSTU7;	GLUTATHIONE S-TRANSFERASE U7 (PTHR11260:SF536)		glutathione transferase activity(GO:0004364)	glutathione metabolic process(GO:0006749);toxin catabolic process(GO:0009407);response to salicylic acid(GO:0009751)	cytoplasm(GO:0005737);cytosol(GO:0005829)			53.425	5.19e-46	5.03553	0.00122248	0.697337	0.720401	0.684429	2.55159	0.560067	0.821417	0.551295	0.856568	1.15181	0.549505	0.548729	0.631559	0.616285	0.574629	0.481255	1.06555	2.17799	2.54773	2.60658	2.87406
RI_122	PRUPE_1G054900	AT3G09270	ARATH|TAIR=AT3G09270|UniProtKB=Q9SR36	Glutathione S-transferase U8;GSTU8;	GLUTATHIONE S-TRANSFERASE U8 (PTHR11260:SF486)		glutathione transferase activity(GO:0004364)	glutathione metabolic process(GO:0006749);toxin catabolic process(GO:0009407);response to cadmium ion(GO:0046686)	cytoplasm(GO:0005737);cytosol(GO:0005829)			47.642	1.56e-58	5.67074	5.59e-52	3.73207	4.10346	4.00093	9.31921	3.61558	3.99254	3.27604	4.04412	4.30077	4.26681	3.46627	4.37996	4.07151	4.50867	4.05696	3.36659	8.80164	9.5933	9.27835	9.60354
RI_123	PRUPE_1G055000	AT2G29420	ARATH|TAIR=AT2G29420|UniProtKB=Q9ZW24	Glutathione S-transferase U7;GSTU7;	GLUTATHIONE S-TRANSFERASE U7 (PTHR11260:SF536)		glutathione transferase activity(GO:0004364)	glutathione metabolic process(GO:0006749);toxin catabolic process(GO:0009407);response to salicylic acid(GO:0009751)	cytoplasm(GO:0005737);cytosol(GO:0005829)			44.907	4.46e-61	8.89482	4.67573e-96	3.59139	3.8105	4.28295	12.0135	3.99578	3.15196	3.94937	3.26844	3.77845	4.07591	3.53192	3.85571	5.11504	3.75505	4.36457	3.89714	11.7888	12.6097	11.3798	12.2756
RI_124	PRUPE_1G055400	AT2G01050	ARATH|TAIR=AT2G01050|UniProtKB=Q9SJW1	Zinc ion binding / nucleic acid binding protein;At2g01050;	NUCLEIC ACID BINDING / ZINC ION BINDING PROTEIN-RELATED (PTHR31286:SF41)			biological_process(GO:0008150)	nucleus(GO:0005634)			31.061	5.19e-42	4.71726	0.0469	6.36431	1.9807	6.28511	2.76644	6.52225	6.06215	6.2611	6.61176	2.08185	1.85538	1.8527	2.13288	6.54901	6.1988	6.17956	6.21306	4.20012	2.47158	2.26	2.13406
RI_125	PRUPE_1G056300	AT3G23990	ARATH|TAIR=AT3G23990|UniProtKB=P29197	Chaperonin CPN60, mitochondrial;CPN60;	60 KDA HEAT SHOCK PROTEIN, MITOCHONDRIAL (PTHR45633:SF3)		RNA binding(GO:0003723);copper ion binding(GO:0005507);ATP binding(GO:0005524);unfolded protein binding(GO:0051082)	Group II intron splicing(GO:0000373);'de novo' protein folding(GO:0006458);mitochondrion organization(GO:0007005);response to heat(GO:0009408);protein refolding(GO:0042026);protein import into mitochondrial intermembrane space(GO:0045041);response to cadmium ion(GO:0046686);chaperone-mediated protein complex assembly(GO:0051131)	mitochondrion(GO:0005739);mitochondrial matrix(GO:0005759);vacuolar membrane(GO:0005774);cytosol(GO:0005829);chloroplast(GO:0009507);cytosolic ribosome(GO:0022626)	Metabolism of proteins;Mitochondrial protein import		89.464	0	-2.6759	3.21e-15	12.1211	11.6461	11.9051	9.0134	12.3614	11.9093	12.1875	12.0264	11.4587	11.7432	11.8058	11.5766	11.6164	11.887	12.158	11.9589	9.70408	8.67075	8.80749	8.87129
RI_126	PRUPE_1G056600	AT2G33205	ARATH|Gene_OrderedLocusName=At2g33205|UniProtKB=A0A1P8B1A7	Serinc-domain containing serine and sphingolipid biosynthesis protein;At2g33205;	SERINC-DOMAIN CONTAINING SERINE AND SPHINGOLIPID BIOSYNTHESIS PROTEIN (PTHR10383:SF23)				plasma membrane(GO:0005886)	Metabolism of amino acids and derivatives;Amino acid synthesis and interconversion (transamination);Metabolism;Serine biosynthesis		66.919	0	-3.60431	1.67085e-13	6.53415	6.48027	6.37308	3.72021	6.36973	6.54208	6.78392	6.44085	6.30473	6.45809	6.70477	6.45347	6.18055	6.38268	6.61317	6.31591	3.99633	3.47203	3.91493	3.49752
RI_127	PRUPE_1G060300	AT1G04650	ARATH|TAIR=AT1G04650|UniProtKB=F4I5R5	Holliday junction resolvase;At1g04650;	HOLLIDAY JUNCTION RESOLVASE (PTHR36702:SF1)		protein binding(GO:0005515);protein self-association(GO:0043621)	negative regulation of reciprocal meiotic recombination(GO:0045128)	cellular_component(GO:0005575)			47.006	0	-3.22271	5.65e-16	7.19169	7.0715	6.6158	4.27164	7.01884	7.25184	7.32276	7.17331	6.94283	6.97682	7.3277	7.03864	6.5418	6.54718	6.75582	6.61839	5.05911	3.91591	4.29682	3.81471
RI_128	PRUPE_1G060900	AT4G13710	ARATH|Gene=AT4G13710|UniProtKB=Q944R1	Probable pectate lyase 15;At4g13710;	PECTATE LYASE 15-RELATED (PTHR31683:SF119)		lyase activity(GO:0016829);pectate lyase activity(GO:0030570);metal ion binding(GO:0046872)	pectin catabolic process(GO:0045490)	extracellular region(GO:0005576)			78.733	0	-1.80198	0.0167872	11.4685	11.2974	11.5668	9.40319	11.4077	11.5067	11.4265	11.5332	11.4005	11.3233	11.0003	11.4656	11.5376	11.6525	11.3643	11.7129	10.1359	8.5808	10.0703	8.82577
RI_129	PRUPE_1G061000	AT4G13700	ARATH|TAIR=AT4G13700|UniProtKB=Q6TPH1	Purple acid phosphatase 23;PAP23;	PURPLE ACID PHOSPHATASE 23 (PTHR22953:SF110)		acid phosphatase activity(GO:0003993);metal ion binding(GO:0046872)	dephosphorylation(GO:0016311)	extracellular region(GO:0005576)			77.181	0	-1.75118	0.00241	8.00842	7.77718	8.11925	6.05263	7.98647	8.05426	7.94086	8.05207	7.77853	7.89418	7.63151	7.8045	8.11288	8.13131	8.10719	8.12562	6.7162	5.68929	6.49821	5.3068
RI_130	PRUPE_1G061500	AT1G04770	ARATH|TAIR=AT1G04770|UniProtKB=Q8L730	Protein SULFUR DEFICIENCY-INDUCED 2;At1g04770;	PROTEIN SULFUR DEFICIENCY-INDUCED 2 (PTHR36326:SF2)			chloroplast organization(GO:0009658);regulation of glucosinolate biosynthetic process(GO:0010439)				67.105	8.92e-141	4.23746	1.84e-10	3.88935	3.6081	4.56473	6.92238	4.28008	3.89018	3.99959	3.38756	3.75794	3.44848	3.85191	3.37406	4.31693	4.64797	4.96519	4.32883	5.97561	8.17173	6.34784	7.19432
RI_131	PRUPE_1G061900	AT5G64210	ARATH|TAIR=AT5G64210|UniProtKB=O22049	Ubiquinol oxidase 2, mitochondrial;AOX2;	UBIQUINOL OXIDASE 2, MITOCHONDRIAL (PTHR31803:SF6)		alternative oxidase activity(GO:0009916);metal ion binding(GO:0046872);ubiquinol:oxygen oxidoreductase activity(GO:0102721)	alternative respiration(GO:0010230);oxidation-reduction process(GO:0055114)	mitochondrion(GO:0005739);mitochondrial envelope(GO:0005740);mitochondrial inner membrane(GO:0005743);integral component of membrane(GO:0016021);respirasome(GO:0070469)			71.717	4.68e-158	5.81824	8.95522e-55	5.37514	4.63203	5.92135	9.97042	5.63793	4.8946	5.65803	5.31	5.13829	4.59933	4.39546	4.39506	6.15194	5.83328	5.93799	5.76218	9.76036	9.96372	9.43221	10.7254
RI_132	PRUPE_1G063300	AT2G07170	ARATH|TAIR=AT2G07170|UniProtKB=F4IK92	TORTIFOLIA1-like protein 2;TOR1L2;	TORTIFOLIA1-LIKE PROTEIN 2 (PTHR31355:SF22)		microtubule binding(GO:0008017)		nucleus(GO:0005634)			54.122	0	-3.67263	1.8558e-22	10.1484	10.1326	9.78798	6.50934	10.1149	10.1534	10.249	10.0762	10.0935	10.1679	10.2889	9.97991	9.65144	9.93487	9.88835	9.67726	7.57534	6.32316	6.16305	5.97583
RI_133	PRUPE_1G063600	AT4G04940	ARATH|TAIR=AT4G04940|UniProtKB=Q93YS7	Putative WD-repeat membrane protein;At4g04940;	WD REPEAT-CONTAINING PROTEIN 36 (PTHR22840:SF12)		catalytic activity(GO:0003824)	rRNA processing(GO:0006364)	nucleus(GO:0005634);small-subunit processome(GO:0032040);Pwp2p-containing subcomplex of 90S preribosome(GO:0034388);Cul4-RING E3 ubiquitin ligase complex(GO:0080008)	Major pathway of rRNA processing in the nucleolus and cytosol;Metabolism of RNA;rRNA processing in the nucleus and cytosol;rRNA processing		75	0	-1.92101	1.39e-07	9.58398	9.24341	9.13751	7.42162	9.90411	9.35747	9.58564	9.48869	9.08057	9.34386	9.45349	9.09573	9.00716	9.00076	9.37466	9.16746	7.69275	7.36462	7.2157	7.41342
RI_134	PRUPE_1G064800	AT5G35360	ARATH|Gene=AT5G35360|UniProtKB=O04983	Biotin carboxylase, chloroplastic;CAC2;	BIOTIN CARBOXYLASE, CHLOROPLASTIC (PTHR42761:SF7)	ligase(PC00142)	acetyl-CoA carboxylase activity(GO:0003989);biotin carboxylase activity(GO:0004075);ATP binding(GO:0005524);metal ion binding(GO:0046872)	fatty acid biosynthetic process(GO:0006633);malonyl-CoA biosynthetic process(GO:2001295)	chloroplast(GO:0009507);plastid(GO:0009536);chloroplast stroma(GO:0009570);chloroplast envelope(GO:0009941)			84.25	0	-1.6506	0.00038777	8.68184	8.76316	8.6136	7.14408	8.63186	8.53017	8.87925	8.68609	8.65373	8.80577	8.81855	8.7746	8.54331	8.65564	8.69983	8.55564	7.5223	6.56742	7.51551	6.97108
RI_135	PRUPE_1G067200	AT3G10700	ARATH|TAIR=AT3G10700|UniProtKB=Q8VYG2	Galacturonokinase;GALAK;	GALACTOKINASE (PTHR10457:SF6)	carbohydrate kinase(PC00065)	galactokinase activity(GO:0004335);ATP binding(GO:0005524);galactose binding(GO:0005534);metal ion binding(GO:0046872);galacturonokinase activity(GO:0047912)	galactose metabolic process(GO:0006012);galactose catabolic process via UDP-galactose(GO:0033499);D-galacturonate metabolic process(GO:0046396);carbohydrate phosphorylation(GO:0046835)	cytoplasm(GO:0005737);cytosol(GO:0005829)		Fructose galactose metabolism->Galactokinase;;	67.442	0	-2.25558	8.15547e-14	9.1264	9.37495	9.25644	7.1768	9.0576	9.21937	9.20183	9.02678	9.32441	9.52084	9.25058	9.40398	9.2896	9.12202	9.3732	9.24094	7.64076	6.59373	7.41717	7.05552
RI_136	PRUPE_1G067400	AT1G75590	ARATH|TAIR=AT1G75590|UniProtKB=F4HZ54	SAUR-like auxin-responsive protein family;SAUR52;	SAUR-LIKE AUXIN-RESPONSIVE PROTEIN FAMILY (PTHR31374:SF190)		molecular_function(GO:0003674)		mitochondrion(GO:0005739)			44.737	6.58e-24	-1.84274	0.00607076	5.93763	5.76178	5.57042	4.29264	5.90665	5.8718	5.94256	6.0295	5.58151	5.74651	6.00596	5.71313	5.43858	5.65827	5.66372	5.52112	4.66362	4.16183	4.08651	4.25861
RI_137	PRUPE_1G067900	AT2G38670	ARATH|TAIR=AT2G38670|UniProtKB=Q9ZVI9	Ethanolamine-phosphate cytidylyltransferase;PECT1;	ETHANOLAMINE-PHOSPHATE CYTIDYLYLTRANSFERASE (PTHR45780:SF2)	nucleotidyltransferase(PC00174)	ethanolamine-phosphate cytidylyltransferase activity(GO:0004306)	phosphatidylethanolamine biosynthetic process(GO:0006646)	nucleus(GO:0005634);mitochondrion(GO:0005739);Golgi apparatus(GO:0005794);integral component of mitochondrial outer membrane(GO:0031307)	Glycerophospholipid biosynthesis;Synthesis of PE;Metabolism;Metabolism of lipids;Phospholipid metabolism		69.542	0	1.4042	0.000228	10.1405	10.2272	10.2561	11.5827	10.0907	10.1989	10.1297	10.1427	10.3562	10.2634	10.002	10.2871	10.4344	10.1064	10.3191	10.1646	11.5162	11.5955	11.4984	11.7208
RI_138	PRUPE_1G068200	AT1G65550	ARATH|TAIR=AT1G65550|UniProtKB=O04472	Putative nucleobase-ascorbate transporter 10;NAT10;	NUCLEOBASE-ASCORBATE TRANSPORTER 10-RELATED (PTHR11119:SF94)	transporter(PC00227)	transporter activity(GO:0005215);transmembrane transporter activity(GO:0022857)	transmembrane transport(GO:0055085)	mitochondrion(GO:0005739);integral component of membrane(GO:0016021)	Metabolism of vitamins and cofactors;Metabolism;Metabolism of water-soluble vitamins and cofactors;Vitamin C (ascorbate) metabolism		32.609	0.24	-1.87866	0.0116193	7.48104	7.28325	7.49854	5.4569	7.15079	7.56054	7.65326	7.55956	7.08945	7.54346	7.36794	7.13213	7.28617	7.65025	7.59034	7.4674	6.31075	5.30913	5.76898	4.43872
RI_139	PRUPE_1G068400	AT5G06710	ARATH|TAIR=AT5G06710|UniProtKB=P46665	Homeobox-leucine zipper protein HAT14;HAT14;	HOMEOBOX-LEUCINE ZIPPER PROTEIN HAT14 (PTHR45714:SF15)		DNA-binding transcription factor activity(GO:0003700);sequence-specific DNA binding(GO:0043565)	regulation of transcription, DNA-templated(GO:0006355)	nucleus(GO:0005634)			54.706	8.57e-53	-4.48968	0.00812	1.66051	1.94444	1.83532	1.11524	1.40712	1.68065	2.29466	1.2596	1.93297	1.7813	1.978	2.08549	2.15049	1.58314	2.03329	1.57437	1.08004	1.17403	1.11901	1.08789
RI_140	PRUPE_1G068600	AT5G20590	ARATH|TAIR=AT5G20590|UniProtKB=F4K5K4	Protein trichome birefringence-like 5;TBL5;	PROTEIN TRICHOME BIREFRINGENCE-LIKE 5 (PTHR32285:SF8)		O-acetyltransferase activity(GO:0016413)		extracellular region(GO:0005576);Golgi apparatus(GO:0005794);chloroplast(GO:0009507)			81.341	0	-2.13785	7.41966e-07	7.95075	7.78326	7.86989	5.74039	8.01154	7.84856	8.05486	7.88806	7.54536	7.96003	7.81321	7.81444	7.82015	7.80166	7.9001	7.95767	6.32014	5.41031	6.21097	5.02013
RI_141	PRUPE_1G069800	AT4G25810	ARATH|TAIR=AT4G25810|UniProtKB=Q38910	Probable xyloglucan endotransglucosylase/hydrolase protein 23;XTH23;	XYLOGLUCAN ENDOTRANSGLUCOSYLASE/HYDROLASE PROTEIN 23-RELATED (PTHR31062:SF182)		hydrolase activity, hydrolyzing O-glycosyl compounds(GO:0004553);xyloglucan:xyloglucosyl transferase activity(GO:0016762)	xyloglucan metabolic process(GO:0010411);cell wall biogenesis(GO:0042546);cell wall organization(GO:0071555)	extracellular region(GO:0005576);cell wall(GO:0005618);Golgi apparatus(GO:0005794);apoplast(GO:0048046)			71.329	2.28e-154	5.03337	1.53e-24	4.69626	4.47791	5.3567	8.99779	4.98013	4.4378	4.60561	4.76152	4.58305	4.34656	5.09035	3.89167	5.42564	5.5509	4.95175	5.49852	8.33686	9.42937	8.29267	9.93226
RI_142	PRUPE_1G070200	AT1G05460	ARATH|TAIR=AT1G05460|UniProtKB=Q8GYD9	Probable RNA helicase SDE3;SDE3;	HELICASE MOV-10-RELATED (PTHR10887:SF322)	DNA helicase(PC00011);RNA helicase(PC00032);endoribonuclease(PC00094);hydrolase(PC00121)	RNA binding(GO:0003723);RNA helicase activity(GO:0003724);protein binding(GO:0005515);ATP binding(GO:0005524);hydrolase activity(GO:0016787)	virus induced gene silencing(GO:0009616);posttranscriptional gene silencing by RNA(GO:0035194)	cytoplasm(GO:0005737);cytosol(GO:0005829);P granule(GO:0043186)			31.765	2.08e-62	1.96876	0.000109	5.02573	4.97392	4.89362	6.68034	4.81087	5.24977	4.98112	5.06115	5.09346	4.75768	4.58933	5.45521	5.13247	4.80382	4.85815	4.78002	6.55665	6.7325	6.87858	6.55363
RI_143	PRUPE_1G072100	AT2G19330	ARATH|TAIR=AT2G19330|UniProtKB=O64566	Plant intracellular Ras-group-related LRR protein 6;PIRL6;	PLANT INTRACELLULAR RAS-GROUP-RELATED LRR PROTEIN 6 (PTHR45752:SF41)			biological_process(GO:0008150)	mitochondrion(GO:0005739)	RNA Polymerase II Transcription;Generic Transcription Pathway;Gene expression (Transcription);Transcriptional Regulation by TP53;TP53 Regulates Transcription of Caspase Activators and Caspases;TP53 Regulates Transcription of Cell Death Genes		68.365	1.99e-180	7.5195	1.25e-09	1.87093	1.85546	2.01865	7.39715	1.89502	2.29178	1.8621	1.43483	1.84351	1.85537	1.33279	2.39018	1.54725	2.701	2.42525	1.4011	7.05324	8.49623	6.26632	7.7728
RI_144	PRUPE_1G073000	AT5G57120	ARATH|TAIR=AT5G57120|UniProtKB=Q9LU74	AT5g57120/MUL3_6;MUL3.6;	NUCLEOLAR AND COILED-BODY PHOSPHOPROTEIN 1 (PTHR23216:SF1)		molecular_function(GO:0003674)	biological_process(GO:0008150)	nucleus(GO:0005634);nucleolus(GO:0005730);chloroplast(GO:0009507)			46.552	8.65e-07	-1.88811	3.39851e-08	10.5398	10.193	10.1231	8.37971	10.887	10.1959	10.5564	10.52	10.0764	10.286	10.2877	10.122	9.89406	10.186	10.264	10.1485	8.60793	8.19733	8.3382	8.37536
RI_145	PRUPE_1G073900	AT4G26020	ARATH|Gene=AT4G26020|UniProtKB=Q1PE49	Protein At-4/1;At4g26020;			protein binding(GO:0005515)	intercellular transport(GO:0010496);viral process(GO:0016032);intracellular transport(GO:0046907)	intracellular(GO:0005622);cell(GO:0005623);endoplasmic reticulum(GO:0005783);plasmodesma(GO:0009506)			57.6	7.62e-91	-4.07581	3.65377e-07	5.18013	5.26551	5.16048	2.84997	5.14942	5.05066	5.47135	5.04907	4.82383	5.59441	5.37647	5.26731	5.60209	4.95717	4.83293	5.24974	3.24225	2.68106	3.11623	2.36033
RI_146	PRUPE_1G074400	AT5G57150	ARATH|EnsemblGenome=AT5G57150|UniProtKB=Q2HIV9	Transcription factor bHLH35;BHLH35;	TRANSCRIPTION FACTOR BHLH35 (PTHR31945:SF26)		DNA binding(GO:0003677);DNA-binding transcription factor activity(GO:0003700);protein dimerization activity(GO:0046983)	regulation of transcription, DNA-templated(GO:0006355)	nucleus(GO:0005634);integral component of membrane(GO:0016021)			64.609	2.13e-101	3.29841	1.8e-29	7.90299	8.16755	7.77206	11.3246	7.9539	8.01023	7.74226	7.90558	8.30833	8.46347	8.10534	7.79305	8.02136	8.02845	7.57194	7.46649	11.2497	11.6226	10.8225	11.6038
RI_147	PRUPE_1G076400	AT4G29950	ARATH|Gene=AT4G29950|UniProtKB=Q9SZR5	Ypt/Rab-GAP domain of gyp1p superfamily protein;F27B13.190;	TBC1 DOMAIN FAMILY MEMBER 29-RELATED (PTHR22957:SF337)	G-protein modulator(PC00022);cysteine protease(PC00081)	GTPase activator activity(GO:0005096);Rab GTPase binding(GO:0017137)	intracellular protein transport(GO:0006886);activation of GTPase activity(GO:0090630)	cytoplasm(GO:0005737)			56.086	0	2.12451	5.25e-13	9.55769	9.35707	9.81119	11.3723	9.55083	9.57365	9.43015	9.67613	9.44222	9.42645	9.29485	9.26478	10.0019	9.75624	9.68036	9.8062	11.1615	11.6725	10.9917	11.6634
RI_148	PRUPE_1G076800	AT4G25850	ARATH|Gene=AT4G25850|UniProtKB=Q9SW00	Oxysterol-binding protein-related protein 4B;ORP4B;	OXYSTEROL-BINDING PROTEIN-RELATED PROTEIN 4A-RELATED (PTHR10972:SF172)		lipid binding(GO:0008289);sterol transporter activity(GO:0015248);sterol binding(GO:0032934)		nucleus(GO:0005634);cytosol(GO:0005829);membrane(GO:0016020);intracellular membrane-bounded organelle(GO:0043231)	Metabolism of steroids;Glycerophospholipid biosynthesis;Synthesis of bile acids and bile salts;Metabolism;Acyl chain remodelling of PS;Metabolism of lipids;Bile acid and bile salt metabolism;Phospholipid metabolism		55.236	1.18e-150	2.45817	1.11e-06	6.63864	7.3299	7.22376	9.7092	6.31464	6.52052	6.73959	6.9798	8.03863	7.28663	6.70304	7.2913	7.7399	7.02697	6.91197	7.21617	9.47692	9.36091	9.8536	10.1454
RI_149	PRUPE_1G078100	AT3G09630	ARATH|Gene=AT3G09630|UniProtKB=Q9SF40	60S ribosomal protein L4-1;RPL4A;	60S RIBOSOMAL PROTEIN L4 (PTHR19431:SF0)		mRNA binding(GO:0003729);structural constituent of ribosome(GO:0003735)	translation(GO:0006412)	cell wall(GO:0005618);nucleolus(GO:0005730);cytoplasm(GO:0005737);vacuole(GO:0005773);cytosol(GO:0005829);ribosome(GO:0005840);plasma membrane(GO:0005886);plasmodesma(GO:0009506);cytosolic large ribosomal subunit(GO:0022625);cytosolic ribosome(GO:0022626)	GTP hydrolysis and joining of the 60S ribosomal subunit;L13a-mediated translational silencing of Ceruloplasmin expression;Metabolism of RNA;SRP-dependent cotranslational protein targeting to membrane;Nonsense-Mediated Decay (NMD);Eukaryotic Translation Initiation;Nonsense Mediated Decay (NMD) enhanced by the Exon Junction Complex (EJC);Nonsense Mediated Decay (NMD) independent of the Exon Junctio…		83.457	0	-1.54985	0.000212767	12.6325	12.0756	12.3042	10.5852	12.9124	12.3778	12.6559	12.5839	11.8798	12.1494	12.3099	11.9635	12.1483	12.2501	12.3364	12.4821	10.7853	10.4724	10.5125	10.5706
RI_150	PRUPE_1G078200	AT5G49910	ARATH|TAIR=AT5G49910|UniProtKB=Q9LTX9	Heat shock 70 kDa protein 7, chloroplastic;HSP70-7;	HEAT SHOCK 70 KDA PROTEIN 6, CHLOROPLASTIC-RELATED (PTHR19375:SF147)		protein binding(GO:0005515);ATP binding(GO:0005524);ATPase activity(GO:0016887);heat shock protein binding(GO:0031072);ATPase activity, coupled(GO:0042623);protein folding chaperone(GO:0044183);unfolded protein binding(GO:0051082);misfolded protein binding(GO:0051787)	protein folding(GO:0006457);response to unfolded protein(GO:0006986);response to heat(GO:0009408);cellular response to heat(GO:0034605);cellular response to unfolded protein(GO:0034620);protein refolding(GO:0042026);protein targeting to chloroplast(GO:0045036);response to cadmium ion(GO:0046686);chaperone cofactor-dependent protein refolding(GO:0051085)	intracellular(GO:0005622);cell(GO:0005623);cytoplasm(GO:0005737);chloroplast(GO:0009507);plastid stroma(GO:0009532);plastid(GO:0009536);chloroplast stroma(GO:0009570);thylakoid(GO:0009579);chloroplast envelope(GO:0009941);apoplast(GO:0048046)		Parkinson disease->Heat shock protein 70;;	83.102	0	-1.41746	0.00438	14.2566	14.0904	14.1157	12.6982	14.4306	14.1805	14.2523	14.163	14.0919	14.0937	14.1574	14.0188	14.1311	14.0656	14.0211	14.245	12.9313	12.2673	12.862	12.7323
RI_151	PRUPE_1G078300	AT4G31340	ARATH|Gene=AT4G31340|UniProtKB=Q8GUN1	AT4G31340 protein;At4g31340;	SUBFAMILY NOT NAMED (PTHR34360:SF9)				vacuolar membrane(GO:0005774);endoplasmic reticulum(GO:0005783);Golgi apparatus(GO:0005794);plasma membrane(GO:0005886);chloroplast(GO:0009507);integral component of membrane(GO:0016021)			39.18	6.39e-102	-2.09335	7.67e-05	6.52415	6.26809	6.12246	4.54897	6.4392	6.71432	6.5628	6.38028	6.13259	6.28123	6.26388	6.39468	6.07366	6.34904	6.301	5.76616	4.34698	4.46588	4.78618	4.59685
RI_152	PRUPE_1G079100	AT2G19090	ARATH|TAIR=AT2G19090|UniProtKB=F4ISE7	DUF630 family protein (DUF630 and DUF632);At2g19090;	DUF630 FAMILY PROTEIN (DUF630 AND DUF632) (PTHR21450:SF32)		molecular_function(GO:0003674)		nucleus(GO:0005634)			54.771	0	-2.11208	8.47017e-09	9.60306	9.15496	9.11481	7.08556	9.79423	9.55981	9.56907	9.48912	9.16894	9.18606	9.22139	9.04345	8.95791	9.27496	9.18399	9.04237	7.7102	6.5666	7.18312	6.8823
RI_153	PRUPE_1G079600	AT1G17690	ARATH|TAIR=AT1G17690|UniProtKB=Q8H1E7	U3 small nucleolar RNA-associated protein;NOF1;	DIGESTIVE ORGAN EXPANSION FACTOR HOMOLOG (PTHR12933:SF0)	RNA binding protein(PC00031)	rRNA binding(GO:0019843);U3 snoRNA binding(GO:0034511)	maturation of SSU-rRNA from tricistronic rRNA transcript (SSU-rRNA, 5.8S rRNA, LSU-rRNA)(GO:0000462);rRNA transcription(GO:0009303);embryo sac development(GO:0009553);embryo development ending in seed dormancy(GO:0009793)	nucleus(GO:0005634);nucleolus(GO:0005730);small-subunit processome(GO:0032040)	Major pathway of rRNA processing in the nucleolus and cytosol;Metabolism of RNA;rRNA processing in the nucleus and cytosol;rRNA processing		58.683	0	-2.26311	5.2e-12	9.35297	8.9839	8.79734	6.87202	9.57076	9.1649	9.37336	9.30288	8.89416	9.10342	9.23749	8.70053	8.47611	8.81515	9.12715	8.77095	7.01251	6.8234	6.83968	6.81247
RI_154	PRUPE_1G080500	AT3G54420	ARATH|TAIR=AT3G54420|UniProtKB=Q9M2U5	Endochitinase EP3;EP3;	ENDOCHITINASE EP3 (PTHR22595:SF131)		chitinase activity(GO:0004568);chitin binding(GO:0008061);polysaccharide binding(GO:0030247)	polysaccharide catabolic process(GO:0000272);chitin catabolic process(GO:0006032);defense response(GO:0006952);response to wounding(GO:0009611);response to bacterium(GO:0009617);plant-type hypersensitive response(GO:0009626);somatic embryogenesis(GO:0010262);cell wall macromolecule catabolic process(GO:0016998)	extracellular region(GO:0005576);cell wall(GO:0005618)			56.989	2.47e-113	4.78727	1.4e-76	7.76338	7.47926	8.48241	12.037	7.70675	7.63904	7.91253	7.79518	7.5693	7.52281	7.39799	7.42694	8.49432	8.88164	8.02605	8.52766	11.7101	12.2564	11.6871	12.4942
RI_155	PRUPE_1G080600	AT3G54420	ARATH|TAIR=AT3G54420|UniProtKB=Q9M2U5	Endochitinase EP3;EP3;	ENDOCHITINASE EP3 (PTHR22595:SF131)		chitinase activity(GO:0004568);chitin binding(GO:0008061);polysaccharide binding(GO:0030247)	polysaccharide catabolic process(GO:0000272);chitin catabolic process(GO:0006032);defense response(GO:0006952);response to wounding(GO:0009611);response to bacterium(GO:0009617);plant-type hypersensitive response(GO:0009626);somatic embryogenesis(GO:0010262);cell wall macromolecule catabolic process(GO:0016998)	extracellular region(GO:0005576);cell wall(GO:0005618)			57.706	4.33e-118	5.0871	2.63e-60	6.8183	6.49672	7.89783	11.3486	7.00645	6.81582	6.99322	6.45771	6.96273	6.35487	6.36473	6.30455	8.0493	8.41575	7.3228	7.80346	11.056	11.4627	11.1011	11.7744
RI_156	PRUPE_1G080700	AT3G54420	ARATH|TAIR=AT3G54420|UniProtKB=Q9M2U5	Endochitinase EP3;EP3;	ENDOCHITINASE EP3 (PTHR22595:SF131)		chitinase activity(GO:0004568);chitin binding(GO:0008061);polysaccharide binding(GO:0030247)	polysaccharide catabolic process(GO:0000272);chitin catabolic process(GO:0006032);defense response(GO:0006952);response to wounding(GO:0009611);response to bacterium(GO:0009617);plant-type hypersensitive response(GO:0009626);somatic embryogenesis(GO:0010262);cell wall macromolecule catabolic process(GO:0016998)	extracellular region(GO:0005576);cell wall(GO:0005618)			65.918	7.6e-133	7.23601	1.42e-16	1.58581	1.80396	1.93145	7.05766	1.30167	1.8262	1.55842	1.65694	2.04023	1.8002	1.54965	1.82576	2.04034	2.31392	1.75012	1.62141	6.73921	6.94469	6.39064	8.1561
RI_157	PRUPE_1G080900	AT4G23620	ARATH|Gene=AT4G23620|UniProtKB=F4JPA3	Ribosomal protein L25/Gln-tRNA synthetase, anti-codon-binding domain-containing protein;At4g23620;	RIBOSOMAL PROTEIN L25/GLN-TRNA SYNTHETASE, ANTI-CODON-BINDING DOMAIN-CONTAINING PROTEIN (PTHR33284:SF1)		5S rRNA binding(GO:0008097);zinc ion binding(GO:0008270);cobalt ion binding(GO:0050897)	translation(GO:0006412)	cytosol(GO:0005829);chloroplast(GO:0009507);cytosolic large ribosomal subunit(GO:0022625)			70.27	9.81e-130	-1.67472	9.69e-05	8.24238	7.74546	7.82726	6.2361	8.41485	8.21528	8.22191	8.11748	7.57285	7.85813	7.95426	7.5966	7.60352	7.93329	7.90135	7.87086	6.21203	6.39885	6.19929	6.13421
RI_158	PRUPE_1G081100	AT5G08310	ARATH|TAIR=AT5G08310|UniProtKB=P0C8Q6	Putative pentatricopeptide repeat-containing protein At5g08310, mitochondrial;At5g08310;	SUBFAMILY NOT NAMED (PTHR45613:SF218)			biological_process(GO:0008150)	mitochondrion(GO:0005739)			51.351	2.95e-08	4.9144	0.0246	0.0128775	0.0969928	0.0122852	1.35816	0.0117155	0.00979185	0.00680843	0.023194	0.324377	0.00580993	0.00537715	0.0524076	0.0436154	0.0199052	-0.0316053	0.0172255	0.926221	1.50247	1.45139	1.55257
RI_159	PRUPE_1G081300	AT1G29670	ARATH|TAIR=AT1G29670|UniProtKB=Q9C7N4	GDSL esterase/lipase At1g29670;At1g29670;	SUBFAMILY NOT NAMED (PTHR45650:SF29)		hydrolase activity, acting on ester bonds(GO:0016788)	lipid catabolic process(GO:0016042)	extracellular region(GO:0005576);cell wall(GO:0005618);nucleus(GO:0005634);chloroplast thylakoid(GO:0009534);apoplast(GO:0048046)			51.397	5.47e-123	-3.17026	4.13229e-11	8.64388	9.34594	8.52385	6.29477	8.63643	9.08467	8.68188	8.17255	9.22694	9.24167	9.37007	9.54507	8.03614	8.68491	9.23616	8.13818	7.05623	6.38502	5.79073	5.94709
RI_160	PRUPE_1G081700	AT5G57340	ARATH|Gene=AT5G57340|UniProtKB=Q9LVC4	Ras guanine nucleotide exchange factor Q-like protein;MJB24.15;	RAS GUANINE NUCLEOTIDE EXCHANGE FACTOR Q-LIKE PROTEIN (PTHR33167:SF33)		molecular_function(GO:0003674)	biological_process(GO:0008150)	nucleus(GO:0005634)			29.412	1.46e-18	3.12937	2.69e-22	5.66901	6.18718	6.64086	9.08016	5.728	5.89796	5.65666	5.39343	6.08373	6.34955	6.16885	6.14658	6.90648	6.55829	6.55398	6.54468	8.65872	9.65266	8.94839	9.06088
RI_161	PRUPE_1G082000	AT4G30190	ARATH|Gene=AT4G30190|UniProtKB=P19456	ATPase 2, plasma membrane-type;AHA2;	PLASMA MEMBRANE ATPASE-RELATED (PTHR42861:SF31)	cation transporter(PC00068);hydrolase(PC00121);ion channel(PC00133)	proton-exporting ATPase activity, phosphorylative mechanism(GO:0008553)	regulation of intracellular pH(GO:0051453);proton transmembrane transport(GO:1902600)				88.384	0	3.15299	1.63e-17	6.53582	7.22426	8.24701	10.2275	6.23525	6.71845	6.51822	6.67135	7.48952	7.16447	6.76169	7.48137	8.69437	8.12743	7.63083	8.53541	9.95826	10.5354	9.93077	10.4857
RI_162	PRUPE_1G083300	AT4G32300	ARATH|TAIR=AT4G32300|UniProtKB=Q8RWZ5	G-type lectin S-receptor-like serine/threonine-protein kinase SD2-5;SD25;	G-TYPE LECTIN S-RECEPTOR-LIKE SERINE/THREONINE-PROTEIN KINASE SD2-5 (PTHR27002:SF789)		protein kinase activity(GO:0004672);protein serine/threonine kinase activity(GO:0004674);ATP binding(GO:0005524);carbohydrate binding(GO:0030246);ubiquitin protein ligase binding(GO:0031625)	protein phosphorylation(GO:0006468);protein autophosphorylation(GO:0046777)	extracellular region(GO:0005576);plasma membrane(GO:0005886);integral component of membrane(GO:0016021)			45.507	1.05e-85	4.44774	3.53e-08	1.53818	1.83008	1.97534	4.81342	1.24266	1.51114	2.11172	1.28719	1.36421	2.53276	1.72427	1.69908	2.32055	2.00478	2.03135	1.54469	4.68731	4.9101	4.68038	4.97591
RI_163	PRUPE_1G084200	AT2G18900	ARATH|TAIR=AT2G18900|UniProtKB=F4IRI1	Transducin/WD40 repeat-like superfamily protein;At2g18900;	TRANSDUCIN FAMILY PROTEIN / WD-40 REPEAT FAMILY PROTEIN-RELATED (PTHR45176:SF1)			biological_process(GO:0008150)	nucleus(GO:0005634)	Major pathway of rRNA processing in the nucleolus and cytosol;Metabolism of RNA;rRNA processing in the nucleus and cytosol;rRNA processing		58.537	0	-1.88627	7.1e-07	9.8971	9.19288	9.34223	7.40829	10.2206	9.54414	10.0028	9.82082	9.08306	9.31425	9.29371	9.0805	9.08325	9.28515	9.56955	9.43099	7.40017	7.41597	7.23383	7.58319
RI_164	PRUPE_1G084300	AT2G18890	ARATH|Gene=AT2G18890|UniProtKB=O64619	At2g18890;At2g18890;	SUBFAMILY NOT NAMED (PTHR27001:SF34)		protein serine/threonine kinase activity(GO:0004674);transmembrane receptor protein serine/threonine kinase activity(GO:0004675);ATP binding(GO:0005524)	protein phosphorylation(GO:0006468);phosphorylation(GO:0016310)	nucleus(GO:0005634);mitochondrion(GO:0005739);plasma membrane(GO:0005886)			70.942	0	-1.9555	0.000125023	8.51754	8.65861	8.39182	6.71015	8.53126	8.49253	8.45219	8.59417	8.8194	8.74513	8.48764	8.58227	8.29782	8.31117	8.54406	8.41424	7.52671	6.03859	6.81679	6.45849
RI_165	PRUPE_1G084500	AT5G38410	ARATH|Gene=AT5G38410|UniProtKB=P10798	Ribulose bisphosphate carboxylase small chain 3B, chloroplastic;RBCS-3B;	RIBULOSE BISPHOSPHATE CARBOXYLASE SMALL CHAIN 1A, CHLOROPLASTIC-RELATED (PTHR31262:SF10)							51.667	3.88e-61	-2.58146	6.11136e-06	8.7212	8.05265	9.17675	5.58725	8.43518	8.64322	8.7603	9.0461	7.38587	8.30559	8.21028	8.30885	8.99566	9.14864	9.3976	9.16511	6.54691	5.06883	5.83411	4.89914
RI_166	PRUPE_1G084600	AT3G62890	ARATH|TAIR=AT3G62890|UniProtKB=Q683I9	Pentatricopeptide repeat-containing protein At3g62890;PCMP-H82;	SUBFAMILY NOT NAMED (PTHR24015:SF792)	RNA binding protein(PC00031);serine/threonine protein kinase receptor(PC00205);transporter(PC00227)	zinc ion binding(GO:0008270)	RNA modification(GO:0009451)	mitochondrion(GO:0005739)			41.648	4.15e-114	-2.49366	0.00022869	5.8248	5.33642	5.27865	3.55288	6.03649	5.67651	5.80687	5.77935	5.36766	5.37223	5.22332	5.38247	4.86055	5.32765	5.5967	5.32971	3.9769	3.47636	3.38433	3.37394
RI_167	PRUPE_1G084900	AT5G57390	ARATH|TAIR=AT5G57390|UniProtKB=Q6PQQ3	AP2-like ethylene-responsive transcription factor AIL5;AIL5;	AP2-LIKE ETHYLENE-RESPONSIVE TRANSCRIPTION FACTOR AIL5 (PTHR32467:SF89)		DNA binding(GO:0003677);DNA-binding transcription factor activity(GO:0003700)	regulation of transcription, DNA-templated(GO:0006355);post-embryonic development(GO:0009791);seed germination(GO:0009845);ethylene-activated signaling pathway(GO:0009873);lateral root formation(GO:0010311);positive regulation of embryonic development(GO:0040019);root development(GO:0048364);phyllotactic patterning(GO:0060771);leaf phyllotactic patterning(GO:0060772);auxin mediated signaling path…	nucleus(GO:0005634)			52.363	9.48e-160	-1.9507	1.46e-05	8.79457	8.73235	8.15137	6.84381	9.05413	8.69959	8.69323	8.73135	8.68424	8.73836	8.8927	8.61408	8.07198	8.45563	8.09052	7.98736	7.45233	6.70786	6.87033	6.34471
RI_168	PRUPE_1G085300	AT5G57410	ARATH|Gene=AT5G57410|UniProtKB=F4KAN9	Afadin/alpha-actinin-binding protein;MSF19.7;	AFADIN/ALPHA-ACTININ-BINDING PROTEIN (PTHR47057:SF1)	cell adhesion molecule(PC00069)		response to cadmium ion(GO:0046686)	nucleus(GO:0005634);microtubule associated complex(GO:0005875)			79.679	0	-2.20982	8.6e-11	10.1333	10.427	10.0308	8.26139	10.2572	10.0825	10.2097	9.98395	10.317	10.4807	10.5613	10.3491	10.0574	9.81625	10.2575	9.99199	8.86094	7.92099	8.19407	8.06956
RI_169	PRUPE_1G086200	AT4G30240	ARATH|TAIR=AT4G30240|UniProtKB=Q944G8	AT4g30240/F9N11_90;At4g30240;	SUBFAMILY NOT NAMED (PTHR34949:SF3)			Golgi vesicle transport(GO:0048193)	integral component of membrane(GO:0016021)			44.373	1.51e-76	2.14181	3.62e-13	9.49127	10.4033	9.93517	12.4518	9.40812	9.60421	9.56674	9.38602	10.5719	10.4573	10.1191	10.4648	10.047	9.79225	9.95474	9.94668	12.4596	12.816	12.0081	12.5235
RI_170	PRUPE_1G086300	AT2G18850	ARATH|Gene=AT2G18850|UniProtKB=Q5PNU0	At2g18850;MSF3.23;	SUBFAMILY NOT NAMED (PTHR13271:SF103)		protein-lysine N-methyltransferase activity(GO:0016279)	peptidyl-lysine monomethylation(GO:0018026)	chloroplast(GO:0009507)			54.784	0	-2.01608	2.19e-08	8.19861	8.17496	7.82491	6.32195	8.22404	8.10934	8.47186	7.98919	8.01384	8.1597	8.44785	8.07844	7.77463	7.70768	8.0619	7.75543	6.41512	6.2201	6.39983	6.25273
RI_171	PRUPE_1G086500	AT5G57480	ARATH|TAIR=AT5G57480|UniProtKB=Q9FKM3	AAA-ATPase At5g57480;At5g57480;	SUBFAMILY NOT NAMED (PTHR23070:SF110)		ATP binding(GO:0005524);ATPase activity(GO:0016887)					80.439	0	-3.00771	3.49502e-07	8.34516	7.75059	8.38308	4.92059	8.48581	8.05205	8.49074	8.35205	7.19232	8.02801	8.13983	7.64218	8.61612	8.05395	8.3328	8.52947	6.12964	4.35666	4.58951	4.60654
RI_172	PRUPE_1G086800	AT1G48830	ARATH|TAIR=AT1G48830|UniProtKB=Q9C514	40S ribosomal protein S7-1;RPS7A;	40S RIBOSOMAL PROTEIN S7-1 (PTHR11278:SF11)	ribosomal protein(PC00202)	mRNA binding(GO:0003729)	rRNA processing(GO:0006364);translation(GO:0006412);ribosomal small subunit biogenesis(GO:0042274)	cell wall(GO:0005618);nucleus(GO:0005634);cytosol(GO:0005829);plasma membrane(GO:0005886);cytosolic ribosome(GO:0022626);cytosolic small ribosomal subunit(GO:0022627);small-subunit processome(GO:0032040)	GTP hydrolysis and joining of the 60S ribosomal subunit;L13a-mediated translational silencing of Ceruloplasmin expression;Metabolism of RNA;SRP-dependent cotranslational protein targeting to membrane;Ribosomal scanning and start codon recognition;Major pathway of rRNA processing in the nucleolus and cytosol;Nonsense-Mediated Decay (NMD);rRNA processing in the nucleus and cytosol;Eukaryotic Transl…		79.581	9.52e-116	-1.53888	0.00116576	12.5467	12.7498	12.3473	11.2555	12.6807	12.4499	12.6084	12.448	12.5355	12.8213	12.9742	12.6682	12.1845	12.2224	12.6282	12.3542	11.4341	11.5066	10.9246	11.1568
RI_173	PRUPE_1G087000	AT5G57500	ARATH|Gene=AT5G57500|UniProtKB=Q9FKM1	Hexosyltransferase;MUA2.7;	HEXOSYLTRANSFERASE (PTHR11214:SF3)		galactosyltransferase activity(GO:0008378);transferase activity, transferring glycosyl groups(GO:0016757)	protein glycosylation(GO:0006486)	Golgi membrane(GO:0000139);endoplasmic reticulum(GO:0005783);Golgi apparatus(GO:0005794);integral component of membrane(GO:0016021)			80	0	4.33829	2.45e-05	1.40052	1.48537	1.69698	3.75218	1.36207	1.35516	1.75625	1.1286	1.47494	1.3408	1.9152	1.21053	1.92384	1.39136	1.8636	1.60914	3.45481	3.85062	3.45234	4.25096
RI_174	PRUPE_1G087300	AT5G10770	ARATH|TAIR=AT5G10770|UniProtKB=Q8S9J6	Aspartyl protease family protein At5g10770;At5g10770;	ASPARTYL PROTEASE AED1 (PTHR13683:SF750)	aspartic protease(PC00053)	aspartic-type endopeptidase activity(GO:0004190)	proteolysis(GO:0006508);protein catabolic process(GO:0030163)	extracellular region(GO:0005576);plasma membrane(GO:0005886);anchored component of membrane(GO:0031225)			57.583	7.05e-170	2.72589	0.0464978	1.28962	2.17124	1.47607	3.74243	1.11152	1.80347	1.0959	1.1476	2.31087	1.78424	1.9526	2.63724	2.14876	1.13733	1.2126	1.40559	3.97772	2.29073	4.72372	3.97754
RI_175	PRUPE_1G087800	AT5G57510	ARATH|TAIR=AT5G57510|UniProtKB=Q9FKM0	Cotton fiber protein;MUA2.8;	COTTON FIBER PROTEIN (PTHR33098:SF49)		molecular_function(GO:0003674)	cellular response to hypoxia(GO:0071456)	nucleus(GO:0005634)			56.8	2.31e-39	4.97819	0.00718805	0.617434	0.759753	1.10356	2.4521	0.615372	0.611911	0.606534	0.63592	0.672051	0.604731	1.07472	0.687514	1.86363	1.12238	0.536077	0.892169	2.97582	2.78427	1.70761	2.34071
RI_176	PRUPE_1G088600	AT4G25810	ARATH|TAIR=AT4G25810|UniProtKB=Q38910	Probable xyloglucan endotransglucosylase/hydrolase protein 23;XTH23;	XYLOGLUCAN ENDOTRANSGLUCOSYLASE/HYDROLASE PROTEIN 23-RELATED (PTHR31062:SF182)		hydrolase activity, hydrolyzing O-glycosyl compounds(GO:0004553);xyloglucan:xyloglucosyl transferase activity(GO:0016762)	xyloglucan metabolic process(GO:0010411);cell wall biogenesis(GO:0042546);cell wall organization(GO:0071555)	extracellular region(GO:0005576);cell wall(GO:0005618);Golgi apparatus(GO:0005794);apoplast(GO:0048046)			70.357	5.96e-151	2.65088	1.27e-05	4.43926	3.88906	4.41676	5.97653	4.79973	4.3249	4.29971	4.33269	3.59341	4.18796	4.01259	3.76229	4.19194	4.79792	3.86549	4.81167	5.55172	6.09996	5.76699	6.48744
RI_177	PRUPE_1G088900	AT4G25810	ARATH|TAIR=AT4G25810|UniProtKB=Q38910	Probable xyloglucan endotransglucosylase/hydrolase protein 23;XTH23;	XYLOGLUCAN ENDOTRANSGLUCOSYLASE/HYDROLASE PROTEIN 23-RELATED (PTHR31062:SF182)		hydrolase activity, hydrolyzing O-glycosyl compounds(GO:0004553);xyloglucan:xyloglucosyl transferase activity(GO:0016762)	xyloglucan metabolic process(GO:0010411);cell wall biogenesis(GO:0042546);cell wall organization(GO:0071555)	extracellular region(GO:0005576);cell wall(GO:0005618);Golgi apparatus(GO:0005794);apoplast(GO:0048046)			75.261	1.1e-164	2.42127	0.00803	5.42007	4.66019	7.53796	6.75972	5.75613	6.11915	4.94485	4.86015	4.08555	4.74068	5.49189	4.32264	7.99536	7.88913	7.04532	7.22203	6.6705	5.88635	6.8929	7.58912
RI_178	PRUPE_1G089300	AT5G57590	ARATH|TAIR=AT5G57590|UniProtKB=B0F481	Bifunctional dethiobiotin synthetase/7,8-diamino-pelargonic acid aminotransferase, mitochondrial;BIO3-BIO1;	ADENOSYLMETHIONINE-8-AMINO-7-OXONONANOATE AMINOTRANSFERASE (PTHR42684:SF3)	transaminase(PC00216)	magnesium ion binding(GO:0000287);adenosylmethionine-8-amino-7-oxononanoate transaminase activity(GO:0004015);dethiobiotin synthase activity(GO:0004141);ATP binding(GO:0005524);pyridoxal phosphate binding(GO:0030170);protein homodimerization activity(GO:0042803)	biotin biosynthetic process(GO:0009102)	mitochondrion(GO:0005739);mitochondrial matrix(GO:0005759)		Biotin biosynthesis->Adenosylmethionine-8-amino-7-oxononanoate aminotransferase;;	65.693	0	-2.23548	1.59e-12	8.74846	8.43007	8.38235	6.34002	9.09619	8.4683	8.79846	8.6309	8.34316	8.59394	8.39342	8.38974	8.33881	8.4716	8.37909	8.33991	6.55613	6.06771	6.46446	6.27179
RI_179	PRUPE_1G090300	AT5G52450	ARATH|TAIR=AT5G52450|UniProtKB=Q9FHB6	Protein DETOXIFICATION 16;DTX16;	ETHIONINE RESISTANCE-CONFERRING PROTEIN 1 (PTHR11206:SF153)	transporter(PC00227)	antiporter activity(GO:0015297);xenobiotic transmembrane transporter activity(GO:0042910)	drug transmembrane transport(GO:0006855);response to nematode(GO:0009624)	vacuolar membrane(GO:0005774);plastid(GO:0009536);integral component of membrane(GO:0016021)	Transport of small molecules;Transport of bile salts and organic acids, metal ions and amine compounds;SLC-mediated transmembrane transport		57.018	0	3.13511	0.0157	1.84251	2.8907	1.61331	5.40261	1.35694	2.25395	1.60788	2.15126	3.18004	3.50726	1.32668	3.54881	1.79829	2.13148	1.14057	1.38292	4.80334	6.53629	4.48191	5.78891
RI_180	PRUPE_1G090500	AT5G17050	ARATH|TAIR=AT5G17050|UniProtKB=Q9LFJ8	UDP-glycosyltransferase 78D2;UGT78D2;	UDP-GLYCOSYLTRANSFERASE 78D1-RELATED (PTHR11926:SF451)		UDP-glycosyltransferase activity(GO:0008194);transferase activity, transferring glycosyl groups(GO:0016757);UDP-glucosyltransferase activity(GO:0035251);anthocyanidin 3-O-glucosyltransferase activity(GO:0047213);flavonol 3-O-glucosyltransferase activity(GO:0047893);quercetin 3-O-glucosyltransferase activity(GO:0080043);quercetin 7-O-glucosyltransferase activity(GO:0080044);daphnetin 3-O-glucosylt…	phenylpropanoid metabolic process(GO:0009698);flavonoid biosynthetic process(GO:0009813);response to karrikin(GO:0080167)	chloroplast(GO:0009507);intracellular membrane-bounded organelle(GO:0043231)			48.736	1.42e-88	-2.59046	2.28e-07	8.62564	8.51673	8.46897	5.96068	8.72845	8.44127	8.78434	8.54848	8.70991	8.27329	8.46285	8.62086	8.3022	8.72016	8.21074	8.6428	6.61569	5.28107	6.69807	5.24787
RI_181	PRUPE_1G091000	AT5G17050	ARATH|TAIR=AT5G17050|UniProtKB=Q9LFJ8	UDP-glycosyltransferase 78D2;UGT78D2;	UDP-GLYCOSYLTRANSFERASE 78D1-RELATED (PTHR11926:SF451)		UDP-glycosyltransferase activity(GO:0008194);transferase activity, transferring glycosyl groups(GO:0016757);UDP-glucosyltransferase activity(GO:0035251);anthocyanidin 3-O-glucosyltransferase activity(GO:0047213);flavonol 3-O-glucosyltransferase activity(GO:0047893);quercetin 3-O-glucosyltransferase activity(GO:0080043);quercetin 7-O-glucosyltransferase activity(GO:0080044);daphnetin 3-O-glucosylt…	phenylpropanoid metabolic process(GO:0009698);flavonoid biosynthetic process(GO:0009813);response to karrikin(GO:0080167)	chloroplast(GO:0009507);intracellular membrane-bounded organelle(GO:0043231)			46.875	3.34e-146	-4.02636	4.36e-31	9.37849	11.0312	8.6157	7.06589	9.42983	9.29763	9.44216	9.34434	11.2254	11.0186	10.705	11.1757	8.51156	8.79357	8.53358	8.62407	7.20647	6.6061	8.00544	6.44556
RI_182	PRUPE_1G091300	AT4G30320	ARATH|TAIR=AT4G30320|UniProtKB=Q9M0C8	CAP (Cysteine-rich secretory proteins, Antigen 5, and Pathogenesis-related 1 protein) superfamily protein;At4g30320;	CAP (CYSTEINE-RICH SECRETORY PROTEINS, ANTIGEN 5, AND PATHOGENESIS-RELATED 1 PROTEIN) SUPERFAMILY PROTEIN (PTHR10334:SF430)	defense/immunity protein(PC00090)	molecular_function(GO:0003674)	biological_process(GO:0008150)	extracellular region(GO:0005576);extracellular space(GO:0005615)			59.494	5.93e-67	-3.57679	1.53264e-06	4.57583	5.19404	4.91601	2.89614	4.32988	4.49016	4.96796	4.51533	5.09964	5.29753	5.20595	5.17305	5.19367	4.44338	5.11692	4.91004	3.56189	2.61051	2.66452	2.74762
RI_183	PRUPE_1G091900	AT5G57655	ARATH|Gene=AT5G57655|UniProtKB=Q9FKK7	Xylose isomerase;XYLA;	XYLOSE ISOMERASE (PTHR32176:SF41)		xylose isomerase activity(GO:0009045);metal ion binding(GO:0046872)	D-xylose metabolic process(GO:0042732)	cytoplasm(GO:0005737);vacuole(GO:0005773);vacuolar membrane(GO:0005774);endoplasmic reticulum(GO:0005783);Golgi apparatus(GO:0005794);plastid(GO:0009536);secretory vesicle(GO:0099503)			83.271	3.37e-166	2.0355	4.44e-10	11.104	11.6397	11.2869	13.5632	10.9854	11.219	11.1612	11.0505	11.7045	11.6331	11.5519	11.6694	11.3089	11.1812	11.3657	11.2916	13.4375	14.054	13.0726	13.6888
RI_184	PRUPE_1G093200	AT1G73050	ARATH|TAIR=AT1G73050|UniProtKB=Q9SSM2	(R)-mandelonitrile lyase-like;At1g73050;	(R)-MANDELONITRILE LYASE-LIKE (PTHR45968:SF2)		oxidoreductase activity, acting on CH-OH group of donors(GO:0016614);mandelonitrile lyase activity(GO:0046593);flavin adenine dinucleotide binding(GO:0050660)	defense response(GO:0006952);cyanide biosynthetic process(GO:0046202);oxidation-reduction process(GO:0055114)		Metabolism of amino acids and derivatives;Metabolism;Choline catabolism		51.456	0	-4.74185	0.00345516	1.51922	2.38685	1.34442	1.10863	1.51841	1.51173	1.34357	1.70316	2.42422	1.86886	2.42942	2.82492	1.2478	0.962622	1.7926	1.37467	1.00525	1.11044	1.04937	1.26944
RI_185	PRUPE_1G093600	AT1G73050	ARATH|TAIR=AT1G73050|UniProtKB=Q9SSM2	(R)-mandelonitrile lyase-like;At1g73050;	(R)-MANDELONITRILE LYASE-LIKE (PTHR45968:SF2)		oxidoreductase activity, acting on CH-OH group of donors(GO:0016614);mandelonitrile lyase activity(GO:0046593);flavin adenine dinucleotide binding(GO:0050660)	defense response(GO:0006952);cyanide biosynthetic process(GO:0046202);oxidation-reduction process(GO:0055114)		Metabolism of amino acids and derivatives;Metabolism;Choline catabolism		52.427	0	12.6966	1.70365e-09	1.35926	1.44102	1.42098	9.40531	1.35238	1.34049	1.32195	1.42223	1.54241	1.31572	1.31301	1.59293	1.54251	1.4024	1.06962	1.66938	9.22098	10.7432	7.34698	10.3101
RI_186	PRUPE_1G093800	AT1G73050	ARATH|TAIR=AT1G73050|UniProtKB=Q9SSM2	(R)-mandelonitrile lyase-like;At1g73050;	(R)-MANDELONITRILE LYASE-LIKE (PTHR45968:SF2)		oxidoreductase activity, acting on CH-OH group of donors(GO:0016614);mandelonitrile lyase activity(GO:0046593);flavin adenine dinucleotide binding(GO:0050660)	defense response(GO:0006952);cyanide biosynthetic process(GO:0046202);oxidation-reduction process(GO:0055114)		Metabolism of amino acids and derivatives;Metabolism;Choline catabolism		52.124	0	12.8138	5.8e-26	1.5594	1.71065	1.77747	10.6179	1.55207	1.53946	1.51981	1.62625	1.75425	1.76979	1.51033	1.80822	1.75436	1.60517	1.90079	1.84954	10.7831	11.277	9.48876	10.9229
RI_187	PRUPE_1G094200	AT5G57670.2	NA	NA	NA	NA	NA	NA	NA	NA	NA	55.025	0	-2.07556	7.34e-05	6.47475	6.7342	6.63264	4.86922	6.40281	6.34464	6.47872	6.67285	6.89108	6.82965	6.79799	6.41809	6.74711	6.53301	6.57875	6.67167	5.60309	4.70473	4.88772	4.28135
RI_188	PRUPE_1G094600	AT2G29120	ARATH|TAIR=AT2G29120|UniProtKB=Q8LGN0	Glutamate receptor 2.7;GLR2.7;	GLUTAMATE RECEPTOR 2.7-RELATED (PTHR18966:SF450)		ionotropic glutamate receptor activity(GO:0004970);intracellular ligand-gated ion channel activity(GO:0005217)	cellular calcium ion homeostasis(GO:0006874);response to light stimulus(GO:0009416)	vacuole(GO:0005773);plasma membrane(GO:0005886);integral component of membrane(GO:0016021)			45.183	0	8.03149	0.0124	0.618946	0.662252	0.61394	4.21962	0.61529	0.608959	0.599078	0.652457	0.716145	0.595755	0.594312	0.742798	0.716201	0.641912	0.464386	0.633259	4.16204	4.7279	3.12548	4.86305
RI_189	PRUPE_1G094700	AT2G29110	ARATH|TAIR=AT2G29110|UniProtKB=Q9C5V5	Glutamate receptor 2.8;GLR2.8;	GLUTAMATE RECEPTOR 2.7-RELATED (PTHR18966:SF450)		ionotropic glutamate receptor activity(GO:0004970);intracellular ligand-gated ion channel activity(GO:0005217)	ion transport(GO:0006811);cellular calcium ion homeostasis(GO:0006874);response to light stimulus(GO:0009416)	plasma membrane(GO:0005886);integral component of membrane(GO:0016021)			46.075	0	5.72369	0.00677851	0.0562283	0.00693266	-0.00821807	1.36712	-0.00874659	0.24431	-0.0138689	0.00321902	0.0244332	-0.0149117	-0.0153638	0.033573	0.0244523	-0.000207025	-0.0541176	-0.00299998	1.43467	0.740061	1.33299	1.96075
RI_190	PRUPE_1G095400	AT4G30360	ARATH|TAIR=AT4G30360|UniProtKB=Q8L7Z0	Cyclic nucleotide-gated ion channel 17;CNGC17;	CYCLIC NUCLEOTIDE-GATED ION CHANNEL 17 (PTHR45651:SF9)		voltage-gated potassium channel activity(GO:0005249);calmodulin binding(GO:0005516);cAMP binding(GO:0030552);cGMP binding(GO:0030553)		plasma membrane(GO:0005886);integral component of membrane(GO:0016021)			69.66	0	1.35814	0.000169	9.55663	9.43938	9.4399	10.7415	9.55662	9.53817	9.56931	9.56241	9.5437	9.48856	9.32465	9.40058	9.48988	9.4539	9.41538	9.40044	10.568	10.9063	10.6514	10.8402
RI_191	PRUPE_1G095500	AT1G23870	ARATH|TAIR=AT1G23870|UniProtKB=Q9LRA7	Probable alpha,alpha-trehalose-phosphate synthase [UDP-forming] 9;TPS9;	ALPHA,ALPHA-TREHALOSE-PHOSPHATE SYNTHASE [UDP-FORMING] 9-RELATED (PTHR10788:SF14)		trehalose-phosphatase activity(GO:0004805);transferase activity, transferring glycosyl groups(GO:0016757)		cytoplasm(GO:0005737);cytosol(GO:0005829)			63.406	0	5.09172	3.54e-42	6.35336	6.86183	6.39822	11.7358	6.08972	6.53972	6.31603	6.46795	7.25479	6.8901	6.09505	7.20738	6.1528	6.35788	6.11426	6.96795	11.2407	12.2641	11.2601	12.1781
RI_192	PRUPE_1G095900	AT2G18680	ARATH|TAIR=AT2G18680|UniProtKB=F4IRF0	Transmembrane protein;MSF3.6;	EXPRESSED PROTEIN-RELATED (PTHR33133:SF26)		molecular_function(GO:0003674)	biological_process(GO:0008150)	endoplasmic reticulum(GO:0005783)			36.786	4.57e-36	7.29987	5.46386e-16	2.27985	2.521	3.43707	8.58077	2.18049	1.94975	2.94753	2.04164	2.95932	2.33025	2.32695	2.46748	4.28188	4.42432	3.04111	2.00097	8.22849	8.8707	8.22098	9.0029
RI_193	PRUPE_1G096900	AT4G30380	ARATH|TAIR=AT4G30380|UniProtKB=Q9M0C2	Putative EG45-like domain containing protein 1;EGC1;	EG45-LIKE DOMAIN CONTAINING PROTEIN 1-RELATED (PTHR47295:SF2)		molecular_function(GO:0003674)	cellular response to hypoxia(GO:0071456)	extracellular region(GO:0005576);cell wall(GO:0005618)			53.659	9.12e-36	5.62972	9.09e-08	1.03602	1.23632	0.957013	4.53074	0.880271	1.17799	1.1653	0.920504	1.59408	0.859171	0.857614	1.63443	0.989798	1.22051	0.71804	0.899708	3.98013	4.79131	4.78009	4.57143
RI_194	PRUPE_1G097600	AT5G57780	ARATH|TAIR=AT5G57780|UniProtKB=Q9FJN6	At5g57780;P1R1;	SUBFAMILY NOT NAMED (PTHR33124:SF56)				mitochondrion(GO:0005739)			44.633	6.73e-40	2.39779	5.54403e-06	4.28721	4.7312	5.96248	6.78795	4.35053	4.27764	4.06925	4.4514	5.21235	4.50104	4.34787	4.86354	6.44439	5.98355	5.77622	5.64575	6.79931	6.38058	6.7765	7.1954
RI_195	PRUPE_1G098000	AT5G57800	ARATH|TAIR=AT5G57800|UniProtKB=Q8H1Z0	Protein ECERIFERUM 3;CER3;	PROTEIN ECERIFERUM 3 (PTHR11863:SF66)	oxidase(PC00175)	sphingosine hydroxylase activity(GO:0000170);iron ion binding(GO:0005506);octadecanal decarbonylase activity(GO:0009924);aldehyde oxygenase (deformylating) activity(GO:1990465)	cuticle hydrocarbon biosynthetic process(GO:0006723);lipid biosynthetic process(GO:0008610);wax biosynthetic process(GO:0010025);cuticle development(GO:0042335);alkane biosynthetic process(GO:0043447);pollen sperm cell differentiation(GO:0048235);oxidation-reduction process(GO:0055114)	endoplasmic reticulum membrane(GO:0005789);plasma membrane(GO:0005886);membrane(GO:0016020);integral component of membrane(GO:0016021)			69.414	0	1.62249	0.00107	10.3499	9.61103	10.2196	11.1631	10.4548	10.1675	10.422	10.3552	9.84259	9.55009	9.25992	9.79153	10.1911	10.3949	10.0415	10.2511	10.9562	11.1212	10.9712	11.6038
RI_196	PRUPE_1G098400	AT2G23810	ARATH|TAIR=AT2G23810|UniProtKB=Q8S8Q6	Tetraspanin-8;TET8;	TETRASPANIN-14-RELATED (PTHR32191:SF2)		molecular_function(GO:0003674)	defense response to Gram-negative bacterium(GO:0050829)	extracellular region(GO:0005576);vacuole(GO:0005773);Golgi apparatus(GO:0005794);plasma membrane(GO:0005886);plasmodesma(GO:0009506);integral component of membrane(GO:0016021)			46.36	3.28e-79	4.35644	0.00468	0.379811	0.600121	0.378381	2.28136	0.377972	0.374883	0.370083	0.396304	0.428501	0.854687	0.367776	0.749521	0.42853	0.391068	0.307135	0.386792	2.67043	2.48097	1.93417	2.03987
RI_197	PRUPE_1G099000	AT4G30440	ARATH|TAIR=AT4G30440|UniProtKB=Q9M0B6	UDP-glucuronate 4-epimerase 1;GAE1;	UDP-GLUCURONATE 4-EPIMERASE 1 (PTHR43574:SF35)	dehydratase(PC00091);epimerase/racemase(PC00096);oxidoreductase(PC00176)	UDP-glucuronate 4-epimerase activity(GO:0050378)	galacturonate biosynthetic process(GO:0033481);defense response to Gram-negative bacterium(GO:0050829);defense response to fungus(GO:0050832)	endosome(GO:0005768);Golgi apparatus(GO:0005794);trans-Golgi network(GO:0005802);integral component of membrane(GO:0016021);Golgi cisterna membrane(GO:0032580)			88.967	0	1.6735	1.46498e-06	9.72537	9.28968	10.1698	10.8926	9.76969	9.7997	9.57948	9.7526	9.18112	9.47131	9.09691	9.40939	10.3175	10.1963	9.99656	10.1686	10.6969	10.7297	10.9792	11.1646
RI_198	PRUPE_1G099900	AT5G35200	ARATH|TAIR=AT5G35200|UniProtKB=Q9LHS0	Putative clathrin assembly protein At5g35200;At5g35200;	SUBFAMILY NOT NAMED (PTHR22951:SF32)	vesicle coat protein(PC00235)	SNARE binding(GO:0000149);1-phosphatidylinositol binding(GO:0005545);phosphatidylinositol-4,5-bisphosphate binding(GO:0005546);clathrin heavy chain binding(GO:0032050)	endocytosis(GO:0006897);vesicle budding from membrane(GO:0006900);clathrin coat assembly(GO:0048268);clathrin-dependent endocytosis(GO:0072583)	Golgi apparatus(GO:0005794);plasma membrane(GO:0005886);clathrin-coated pit(GO:0005905);clathrin-coated vesicle(GO:0030136)			52.248	5.6e-154	-2.09337	0.0459	4.06955	4.23963	3.64223	3.00818	3.76985	4.20134	4.65164	3.65538	4.27287	3.89389	4.35828	4.43347	3.64171	3.55977	3.75339	3.61404	3.16548	2.88748	3.0517	2.92804
RI_199	PRUPE_1G101000	AT2G44070	ARATH|TAIR=AT2G44070|UniProtKB=F4IT40	NagB/RpiA/CoA transferase-like superfamily protein;At2g44070;	TRANSLATION INITIATION FACTOR EIF-2B SUBUNIT DELTA (PTHR10233:SF14)					Metabolism of proteins;Cap-dependent Translation Initiation;Eukaryotic Translation Initiation;Recycling of eIF2:GDP;Translation		51.852	1.1	-3.00071	1.07e-08	6.78048	6.40636	6.29692	3.92554	6.76715	6.91126	6.91565	6.52788	5.98974	6.38463	6.72425	6.52684	6.36475	6.15672	6.44191	6.22432	4.76782	3.6688	4.03836	3.22717
RI_200	PRUPE_1G101100	AT1G30910	ARATH|TAIR=AT1G30910|UniProtKB=Q9FYH8	F17F8.22;At1g30910;	MITOCHONDRIAL AMIDOXIME-REDUCING COMPONENT 1 (PTHR14237:SF30)		catalytic activity(GO:0003824);molybdenum ion binding(GO:0030151);pyridoxal phosphate binding(GO:0030170)		chloroplast(GO:0009507)	Metabolism;Phase I - Functionalization of compounds;Biological oxidations		66.776	5.44e-159	1.5091	0.00187	10.7394	10.8144	10.8906	12.2402	10.7901	10.8353	10.7325	10.5999	10.8503	10.7458	10.8756	10.7858	10.9899	10.7857	11.011	10.776	12.1298	12.7088	11.9014	12.2207
RI_201	PRUPE_1G101200	AT3G57430	ARATH|TAIR=AT3G57430|UniProtKB=Q7Y211	Pentatricopeptide repeat-containing protein At3g57430, chloroplastic;PCMP-H81;	SUBFAMILY NOT NAMED (PTHR24015:SF1892)	RNA binding protein(PC00031);serine/threonine protein kinase receptor(PC00205);transporter(PC00227)	zinc ion binding(GO:0008270)	mRNA processing(GO:0006397);RNA modification(GO:0009451);chloroplast RNA processing(GO:0031425)	chloroplast(GO:0009507)			66.554	0	-1.54707	0.00955	7.37857	7.27385	7.21095	5.88428	7.61901	7.1939	7.20891	7.49248	7.14131	7.2062	7.46144	7.28644	7.23937	7.10689	7.2681	7.22943	5.70304	5.90545	6.23269	5.69592
RI_202	PRUPE_1G101600	AT1G16060	ARATH|TAIR=AT1G16060|UniProtKB=Q94AN4	AP2-like ethylene-responsive transcription factor At1g16060;At1g16060;	SUBFAMILY NOT NAMED (PTHR32467:SF122)		DNA-binding transcription factor activity, RNA polymerase II-specific(GO:0000981);DNA binding(GO:0003677);DNA-binding transcription factor activity(GO:0003700)	regulation of transcription, DNA-templated(GO:0006355);response to water deprivation(GO:0009414);response to salt stress(GO:0009651);response to abscisic acid(GO:0009737);ethylene-activated signaling pathway(GO:0009873);negative regulation of seed germination(GO:0010187);regulation of growth(GO:0040008);positive regulation of fatty acid biosynthetic process(GO:0045723);positive regulation of cuti…	nucleus(GO:0005634)			57.584	6.5e-118	-3.08902	0.00852	4.36635	3.77938	4.43162	2.45173	3.94784	4.37674	4.86268	4.27816	3.64504	3.73264	3.66695	4.07289	4.38839	4.52916	4.30094	4.50799	2.88058	2.36027	2.45813	2.10794
RI_203	PRUPE_1G102300	AT4G30780	ARATH|TAIR=AT4G30780|UniProtKB=Q9SUG8	ATP-dependent DNA helicase;At4g30780;	ATP-DEPENDENT DNA HELICASE (PTHR33494:SF7)		helicase activity(GO:0004386)	biological_process(GO:0008150)	nucleus(GO:0005634)			51.545	0	1.80092	7.2e-09	8.637	8.58427	8.74464	10.2958	8.57633	8.76679	8.46084	8.74405	8.63815	8.62996	8.44923	8.61973	8.6871	8.93226	8.58224	8.77697	10.1076	10.4838	10.0797	10.5122
RI_204	PRUPE_1G102400	AT4G30790	ARATH|TAIR=AT4G30790|UniProtKB=Q9SUG7	Autophagy-related protein 11;ATG11;	RB1-INDUCIBLE COILED-COIL PROTEIN 1 (PTHR13222:SF1)		protein binding(GO:0005515);protein kinase binding(GO:0019901);protein homodimerization activity(GO:0042803)	autophagosome assembly(GO:0000045);autophagy of mitochondrion(GO:0000422);positive regulation of protein phosphorylation(GO:0001934);autophagy(GO:0006914);leaf senescence(GO:0010150);protein transport(GO:0015031);autophagy of peroxisome(GO:0030242);piecemeal microautophagy of the nucleus(GO:0034727);reticulophagy(GO:0061709);glycophagy(GO:0061723)	nucleus(GO:0005634);autophagosome(GO:0005776);plasmodesma(GO:0009506);extrinsic component of membrane(GO:0019898);cytoplasmic vesicle(GO:0031410);phagophore assembly site membrane(GO:0034045);Atg1/ULK1 kinase complex(GO:1990316)			66.638	0	1.57141	0.00121	9.51076	9.21283	9.36977	10.7389	9.5307	9.41681	9.3874	9.70815	9.49469	9.32043	8.7755	9.2607	9.26175	9.57606	9.18953	9.45172	10.5999	10.7732	10.667	10.9154
RI_205	PRUPE_1G103800	AT2G47000	ARATH|TAIR=AT2G47000|UniProtKB=O80725	ABC transporter B family member 4;ABCB4;	ABC TRANSPORTER B FAMILY MEMBER 4 (PTHR24221:SF506)	cysteine protease(PC00081);serine protease(PC00203)	ATP binding(GO:0005524);ATPase-coupled xenobiotic transmembrane transporter activity(GO:0008559);auxin influx transmembrane transporter activity(GO:0010328);auxin efflux transmembrane transporter activity(GO:0010329);ATPase activity(GO:0016887);ATPase-coupled transmembrane transporter activity(GO:0042626)	gravitropism(GO:0009630);response to auxin(GO:0009733);auxin-activated signaling pathway(GO:0009734);response to cytokinin(GO:0009735);auxin polar transport(GO:0009926);auxin efflux(GO:0010315);basipetal auxin transport(GO:0010540);root hair elongation(GO:0048767);auxin influx(GO:0060919)	nucleus(GO:0005634);cytosol(GO:0005829);plasma membrane(GO:0005886);plasmodesma(GO:0009506);membrane(GO:0016020);integral component of membrane(GO:0016021)	Bile acid and bile salt metabolism;Metabolism of lipids;Metabolism of steroids;Metabolism;Recycling of bile acids and salts;ABC-family proteins mediated transport;Synthesis of bile acids and bile salts via 7alpha-hydroxycholesterol;Transport of small molecules;Synthesis of bile acids and bile salts		73.068	0	-1.87153	0.02	5.51981	6.02753	6.10019	4.39389	5.74629	5.26775	5.15519	5.91	6.05903	6.25273	6.01272	5.78566	6.15264	5.91645	6.23829	6.09337	4.88372	3.61048	4.97015	4.11121
RI_206	PRUPE_1G103900	AT1G02520	ARATH|TAIR=AT1G02520|UniProtKB=Q9FWX7	ABC transporter B family member 11;ABCB11;	ABC TRANSPORTER B FAMILY MEMBER 11-RELATED (PTHR24221:SF490)	cysteine protease(PC00081);serine protease(PC00203)	ATP binding(GO:0005524);auxin efflux transmembrane transporter activity(GO:0010329);ATPase activity(GO:0016887);ATPase-coupled transmembrane transporter activity(GO:0042626)	basipetal auxin transport(GO:0010540)	extracellular region(GO:0005576);nucleus(GO:0005634);plasma membrane(GO:0005886);plasmodesma(GO:0009506);integral component of membrane(GO:0016021)	Bile acid and bile salt metabolism;Metabolism of lipids;Metabolism of steroids;Metabolism;Recycling of bile acids and salts;ABC-family proteins mediated transport;Synthesis of bile acids and bile salts via 7alpha-hydroxycholesterol;Transport of small molecules;Synthesis of bile acids and bile salts		71.395	0	1.86181	0.0204962	3.82553	4.02258	3.65517	5.50334	3.55008	3.95959	4.1568	3.63564	4.59838	4.09698	3.73047	3.66449	3.69716	4.03916	3.13494	3.74943	5.42975	5.73505	5.14355	5.70501
RI_207	PRUPE_1G104100	AT2G47000	ARATH|TAIR=AT2G47000|UniProtKB=O80725	ABC transporter B family member 4;ABCB4;	ABC TRANSPORTER B FAMILY MEMBER 4 (PTHR24221:SF506)	cysteine protease(PC00081);serine protease(PC00203)	ATP binding(GO:0005524);ATPase-coupled xenobiotic transmembrane transporter activity(GO:0008559);auxin influx transmembrane transporter activity(GO:0010328);auxin efflux transmembrane transporter activity(GO:0010329);ATPase activity(GO:0016887);ATPase-coupled transmembrane transporter activity(GO:0042626)	gravitropism(GO:0009630);response to auxin(GO:0009733);auxin-activated signaling pathway(GO:0009734);response to cytokinin(GO:0009735);auxin polar transport(GO:0009926);auxin efflux(GO:0010315);basipetal auxin transport(GO:0010540);root hair elongation(GO:0048767);auxin influx(GO:0060919)	nucleus(GO:0005634);cytosol(GO:0005829);plasma membrane(GO:0005886);plasmodesma(GO:0009506);membrane(GO:0016020);integral component of membrane(GO:0016021)	Bile acid and bile salt metabolism;Metabolism of lipids;Metabolism of steroids;Metabolism;Recycling of bile acids and salts;ABC-family proteins mediated transport;Synthesis of bile acids and bile salts via 7alpha-hydroxycholesterol;Transport of small molecules;Synthesis of bile acids and bile salts		72.858	0	6.51781	3.52e-54	4.05072	3.3756	4.08255	9.12956	4.41757	3.66879	4.61167	3.50484	3.78184	3.45211	3.00918	3.25926	4.54554	3.9227	3.88811	3.97385	8.69495	9.48735	9.17744	9.15851
RI_208	PRUPE_1G104400	AT1G02520	ARATH|TAIR=AT1G02520|UniProtKB=Q9FWX7	ABC transporter B family member 11;ABCB11;	ABC TRANSPORTER B FAMILY MEMBER 11-RELATED (PTHR24221:SF490)	cysteine protease(PC00081);serine protease(PC00203)	ATP binding(GO:0005524);auxin efflux transmembrane transporter activity(GO:0010329);ATPase activity(GO:0016887);ATPase-coupled transmembrane transporter activity(GO:0042626)	basipetal auxin transport(GO:0010540)	extracellular region(GO:0005576);nucleus(GO:0005634);plasma membrane(GO:0005886);plasmodesma(GO:0009506);integral component of membrane(GO:0016021)	Bile acid and bile salt metabolism;Metabolism of lipids;Metabolism of steroids;Metabolism;Recycling of bile acids and salts;ABC-family proteins mediated transport;Synthesis of bile acids and bile salts via 7alpha-hydroxycholesterol;Transport of small molecules;Synthesis of bile acids and bile salts		72.748	0	4.63389	2.09048e-46	7.11261	6.10868	6.15862	10.4599	7.52324	6.8145	7.04138	7.07132	6.19911	6.3909	5.99252	5.85221	6.29927	5.90159	5.98283	6.45081	10.2944	10.9467	9.82622	10.7722
RI_209	PRUPE_1G105100	AT3G17470	ARATH|TAIR=AT3G17470|UniProtKB=Q84R11	Probable GTP diphosphokinase CRSH, chloroplastic;CRSH;	GTP DIPHOSPHOKINASE CRSH, CHLOROPLASTIC-RELATED (PTHR21262:SF12)	pyrophosphatase(PC00196)	calcium ion binding(GO:0005509);ATP binding(GO:0005524);GTP binding(GO:0005525);GTP diphosphokinase activity(GO:0008728);kinase activity(GO:0016301)	guanosine tetraphosphate metabolic process(GO:0015969);phosphorylation(GO:0016310)	mitochondrion(GO:0005739);chloroplast(GO:0009507)			70.833	0	1.47195	1.43e-06	8.77651	8.95201	8.87613	10.3671	8.7558	8.82494	8.68515	8.84017	9.18899	8.78608	8.82524	9.00773	8.83831	8.93727	8.80376	8.9252	10.3213	10.3728	10.3781	10.3961
RI_210	PRUPE_1G107100	AT3G15580	ARATH|TAIR=AT3G15580|UniProtKB=Q9LRP7	Autophagy-related protein 8i;ATG8I;	AUTOPHAGY-RELATED PROTEIN 8I (PTHR10969:SF25)	non-motor microtubule binding protein(PC00166)	protein binding(GO:0005515);Atg8 ligase activity(GO:0019776);Atg8 activating enzyme activity(GO:0019779);Atg8-specific protease activity(GO:0019786)	autophagy(GO:0006914);cellular response to nitrogen starvation(GO:0006995);protein transport(GO:0015031)	autophagosome membrane(GO:0000421);cytoplasm(GO:0005737);vacuolar lumen(GO:0005775);microtubule(GO:0005874);cytoplasmic vesicle(GO:0031410)	Cellular responses to external stimuli;Membrane Trafficking;Macroautophagy;Vesicle-mediated transport;Rab regulation of trafficking;TBC/RABGAPs		76.522	7.71e-66	1.95282	2.84705e-09	8.40261	8.31712	8.60336	10.1709	8.37546	8.62774	8.11386	8.49337	8.45494	8.37099	8.14458	8.29795	8.78836	8.63006	8.43478	8.56022	9.95994	10.5316	10.0081	10.184
RI_211	PRUPE_1G108800	AT3G17360	ARATH|TAIR=AT3G17360|UniProtKB=Q27IK7	Kinesin-like protein KIN-12C;KIN12C;	KINESIN-LIKE PROTEIN KIN-12C (PTHR24115:SF898)	microtubule binding motor protein(PC00156)	microtubule motor activity(GO:0003777);protein binding(GO:0005515);ATP binding(GO:0005524);microtubule binding(GO:0008017);ATPase activity(GO:0016887)	mitotic cytokinesis(GO:0000281);cytokinesis by cell plate formation(GO:0000911);microtubule-based movement(GO:0007018)	kinesin complex(GO:0005871);microtubule(GO:0005874);phragmoplast(GO:0009524)	Intra-Golgi and retrograde Golgi-to-ER traffic;Factors involved in megakaryocyte development and platelet production;Membrane Trafficking;Vesicle-mediated transport;Hemostasis;Kinesins;COPI-dependent Golgi-to-ER retrograde traffic;Golgi-to-ER retrograde transport		57.443	0	-2.63807	2.54e-22	11.4329	10.9091	10.9925	8.32422	11.5086	11.3087	11.4309	11.4833	10.936	10.9857	10.8467	10.868	10.8761	11.1098	11.0195	10.9644	8.94086	8.03523	8.30036	8.02042
RI_212	PRUPE_1G109100	AT3G17340	ARATH|Gene=AT3G17340|UniProtKB=F4J549	ARM repeat superfamily protein;At3g17340;	ARM REPEAT SUPERFAMILY PROTEIN (PTHR10997:SF29)	small GTPase(PC00208);transporter(PC00227)	nuclear export signal receptor activity(GO:0005049)	protein import into nucleus(GO:0006606);protein export from nucleus(GO:0006611);protein transport(GO:0015031)	nucleus(GO:0005634);nuclear envelope(GO:0005635);cytosol(GO:0005829)			55.657	0	-1.42089	0.000496	9.92456	9.56367	9.52876	8.21294	10.0713	9.84963	9.95117	9.82613	9.5236	9.56916	9.70879	9.45315	9.3226	9.65301	9.58437	9.55506	8.29327	8.20128	8.24903	8.10819
RI_213	PRUPE_1G109200	AT1G10630	ARATH|TAIR=AT1G10630|UniProtKB=Q6ID97	ADP-ribosylation factor A1F;ARFA1F;	ADP-RIBOSYLATION FACTOR A1F (PTHR11711:SF350)		copper ion binding(GO:0005507);GTP binding(GO:0005525);phospholipase activator activity(GO:0016004)	intracellular protein transport(GO:0006886);vesicle-mediated transport(GO:0016192)	extracellular region(GO:0005576);cytoplasm(GO:0005737);vacuolar membrane(GO:0005774);Golgi apparatus(GO:0005794);cytosol(GO:0005829);plasma membrane(GO:0005886)	Asparagine N-linked glycosylation;Metabolism of lipids;trans-Golgi Network Vesicle Budding;Post-translational protein modification;Membrane Trafficking;COPI-mediated anterograde transport;Clathrin derived vesicle budding;ER to Golgi Anterograde Transport;Vesicle-mediated transport;Synthesis of PIPs at the Golgi membrane;Metabolism of proteins;Phospholipid metabolism;PI Metabolism;COPI-dependent G…	Integrin signalling pathway->ADP ribosylation factor 1;;Huntington disease->ADP-ribosylation factor;;;	96.133	7.55e-132	-5.25718	0.000215	3.50491	3.58022	3.29586	1.9885	3.62576	3.44215	3.3597	3.59203	3.89779	3.73321	3.63352	3.05635	3.45914	2.97157	3.70407	3.04865	2.09255	2.05907	1.93694	1.86545
RI_214	PRUPE_1G109900	AT3G62270	ARATH|TAIR=AT3G62270|UniProtKB=Q9M1P7	Probable boron transporter 2;BOR2;	BORON TRANSPORTER 2-RELATED (PTHR11453:SF94)		inorganic anion exchanger activity(GO:0005452);anion:anion antiporter activity(GO:0015301);active borate transmembrane transporter activity(GO:0046715);borate efflux transmembrane transporter activity(GO:0080139)	borate transport(GO:0046713);root development(GO:0048364);regulation of intracellular pH(GO:0051453)	plasma membrane(GO:0005886);integral component of plasma membrane(GO:0005887)	Erythrocytes take up oxygen and release carbon dioxide;Erythrocytes take up carbon dioxide and release oxygen;Transport of small molecules;Transport of inorganic cations/anions and amino acids/oligopeptides;Bicarbonate transporters;O2/CO2 exchange in erythrocytes;SLC-mediated transmembrane transport		79.053	0	-3.18799	5.51e-29	9.301	9.20119	9.46235	6.09866	9.32162	9.20403	9.33612	9.34224	9.10623	9.30128	9.15221	9.24503	9.40648	9.46127	9.59404	9.38761	6.76941	5.27882	6.49309	5.85332
RI_215	PRUPE_1G110000	AT3G17300	NA	NA	NA	NA	NA	NA	NA	NA	NA	84.091	3.12e-53	-1.5063	0.0173	7.8966	8.52258	8.22105	7.09184	7.89104	7.88611	8.00372	7.80554	8.18721	8.60152	8.71611	8.58547	8.18739	8.19764	8.37584	8.12335	7.36016	7.50234	6.64809	6.85677
RI_216	PRUPE_1G110100	AT1G48100	ARATH|TAIR=AT1G48100|UniProtKB=Q949Z1	Polygalacturonase At1g48100;At1g48100;	SUBFAMILY NOT NAMED (PTHR31375:SF26)		polygalacturonase activity(GO:0004650)	carbohydrate metabolic process(GO:0005975);plant-type cell wall modification involved in multidimensional cell growth(GO:0009831)	extracellular region(GO:0005576);cell wall(GO:0005618)			69.787	0	-2.38212	7.29e-05	8.22925	8.47911	8.89208	6.07614	7.80846	8.28685	8.36878	8.4529	8.64778	8.40501	8.48611	8.37753	9.15802	8.92563	9.05357	8.43111	6.70989	5.07812	6.92038	5.59617
RI_217	PRUPE_1G110600	AT3G42170	ARATH|TAIR=AT3G42170|UniProtKB=Q9M2N5	Zinc finger BED domain-containing protein DAYSLEEPER;HAT;	ZINC FINGER BED DOMAIN-CONTAINING PROTEIN DAYSLEEPER (PTHR23272:SF52)		DNA binding(GO:0003677);metal ion binding(GO:0046872);protein dimerization activity(GO:0046983)	post-embryonic development(GO:0009791)	nucleus(GO:0005634);cytosol(GO:0005829)			30.18	8.31e-27	-4.24034	4.99e-05	4.78042	4.4679	4.27932	2.52037	4.6549	4.6058	4.95676	4.90421	4.32604	4.43057	4.56958	4.5454	3.95738	4.5444	4.44125	4.17426	2.61081	2.73579	2.54434	2.19054
RI_218	PRUPE_1G110700	AT3G06440	ARATH|TAIR=AT3G06440|UniProtKB=Q9ASW1	Hydroxyproline O-galactosyltransferase GALT3;GALT3;	HYDROXYPROLINE O-GALACTOSYLTRANSFERASE GALT3 (PTHR11214:SF258)		galactosyltransferase activity(GO:0008378);transferase activity, transferring glycosyl groups(GO:0016757);carbohydrate binding(GO:0030246);hydroxyproline O-galactosyltransferase activity(GO:1990714)	protein glycosylation(GO:0006486);arabinogalactan protein metabolic process(GO:0010405);protein O-linked glycosylation via hydroxyproline(GO:0018258);mucilage biosynthetic process involved in seed coat development(GO:0048354);root hair cell development(GO:0080147)	Golgi membrane(GO:0000139);endoplasmic reticulum(GO:0005783);Golgi apparatus(GO:0005794);integral component of membrane(GO:0016021)			56.426	0	-2.16789	2.05819e-08	8.39697	8.44352	8.35843	6.34249	8.32227	8.44659	8.47327	8.34573	8.31485	8.54483	8.41404	8.50036	8.39974	8.20786	8.51801	8.30811	7.00535	6.06149	6.54408	5.75905
RI_219	PRUPE_1G111700	AT3G06490	ARATH|TAIR=AT3G06490|UniProtKB=Q9LDE1	Transcription factor MYB108;MYB108;	TRANSCRIPTION FACTOR MYB108-RELATED (PTHR45675:SF45)		DNA-binding transcription factor activity(GO:0003700);sequence-specific DNA binding(GO:0043565)	defense response(GO:0006952);response to fungus(GO:0009620);response to salt stress(GO:0009651);response to ethylene(GO:0009723);response to abscisic acid(GO:0009737);response to jasmonic acid(GO:0009753)	nucleus(GO:0005634)			57.413	1.41e-96	4.10214	1.54e-22	5.54222	5.72789	5.72741	9.56112	5.74595	5.87303	5.58239	4.96751	5.28098	5.77226	5.46931	6.389	5.46092	5.84908	5.93791	5.66173	9.34253	10.0556	8.82408	10.0223
RI_220	PRUPE_1G111800	AT3G06500	ARATH|TAIR=AT3G06500|UniProtKB=B9DFA8	Alkaline/neutral invertase C, mitochondrial;INVC;	ALKALINE/NEUTRAL INVERTASE C, MITOCHONDRIAL (PTHR31916:SF47)		sucrose alpha-glucosidase activity(GO:0004575)	sucrose catabolic process(GO:0005987);circadian rhythm(GO:0007623);regulation of seed germination(GO:0010029);regulation of timing of transition from vegetative to reproductive phase(GO:0048510)	extracellular region(GO:0005576);mitochondrion(GO:0005739)			67.599	0	2.43586	5.24e-17	8.86321	8.53719	9.14852	10.8543	9.01647	8.80251	8.72532	8.90852	8.72784	8.49103	8.60144	8.32845	9.40229	9.21483	9.09744	8.87952	10.6403	11.1386	10.5092	11.1292
RI_221	PRUPE_1G112500	AT3G58100	ARATH|TAIR=AT3G58100|UniProtKB=Q9M2K6	PLASMODESMATA CALLOSE-BINDING PROTEIN 5;PDCB5;	PLASMODESMATA CALLOSE-BINDING PROTEIN 5 (PTHR31044:SF33)		(1->3)-beta-D-glucan binding(GO:0001872);polysaccharide binding(GO:0030247)	biological_process(GO:0008150)	plasma membrane(GO:0005886);plasmodesma(GO:0009506);integral component of membrane(GO:0016021);anchored component of membrane(GO:0031225);anchored component of plasma membrane(GO:0046658)			50	1.4	-3.59001	7.58e-19	6.66046	7.05446	7.21607	4.02928	6.63985	6.73751	6.52326	6.74122	6.96098	7.00568	7.28519	6.96601	7.35185	6.99992	7.23319	7.27931	4.75258	3.57714	3.98389	3.80349
RI_222	PRUPE_1G113600	AT5G49525	ARATH|TAIR=AT5G49525|UniProtKB=Q8L7F0	At5g49525;At5g49525;	SUBFAMILY NOT NAMED (PTHR33726:SF17)		molecular_function(GO:0003674)	biological_process(GO:0008150)	mitochondrion(GO:0005739);integral component of membrane(GO:0016021)			44.286	1.6e-13	3.24696	0.00439011	1.95654	1.79588	2.51783	3.17653	1.60404	2.10706	1.94741	2.16765	1.70548	1.94324	1.58376	1.95103	2.64164	2.87312	2.56572	1.99084	2.86073	3.80713	2.68643	3.35185
RI_223	PRUPE_1G113800	AT3G17130	ARATH|TAIR=AT3G17130|UniProtKB=Q9LSN4	Plant invertase/pectin methylesterase inhibitor superfamily protein;At3g17130;	PLANT INVERTASE/PECTIN METHYLESTERASE INHIBITOR SUPERFAMILY PROTEIN (PTHR31080:SF157)		enzyme inhibitor activity(GO:0004857)	negative regulation of catalytic activity(GO:0043086)	extracellular region(GO:0005576)			42.763	4.69e-34	-2.62501	0.00254	4.78762	4.61831	5.03413	3.02945	4.85359	4.8373	4.74864	4.71095	5.0558	4.32111	4.44613	4.6502	5.49923	5.20089	4.53629	4.9001	3.44888	3.29614	3.06382	2.30896
RI_224	PRUPE_1G114500	AT1G47960	ARATH|TAIR=AT1G47960|UniProtKB=F4HWQ8	Cell wall / vacuolar inhibitor of fructosidase 1;C/VIF1;	CELL WALL / VACUOLAR INHIBITOR OF FRUCTOSIDASE 1 (PTHR31080:SF18)		enzyme inhibitor activity(GO:0004857)	negative regulation of catalytic activity(GO:0043086)	extracellular region(GO:0005576);cell wall(GO:0005618)			49.645	6.51e-42	4.96878	5.02008e-08	2.27322	2.04234	2.34244	5.45914	2.30765	2.45651	2.58127	1.74746	2.10017	1.65614	1.38576	3.02728	2.67694	2.35952	2.17334	2.15997	5.80713	6.26929	4.20349	5.55666
RI_225	PRUPE_1G114800	AT5G49520	ARATH|TAIR=AT5G49520|UniProtKB=Q9FGZ4	Probable WRKY transcription factor 48;WRKY48;	WRKY TRANSCRIPTION FACTOR 48-RELATED (PTHR31221:SF149)		DNA binding(GO:0003677);DNA-binding transcription factor activity(GO:0003700);sequence-specific DNA binding(GO:0043565)	response to bacterium(GO:0009617);response to chitin(GO:0010200);defense response to bacterium(GO:0042742);positive regulation of transcription, DNA-templated(GO:0045893)	nucleus(GO:0005634)			52.797	1.66e-56	4.70911	1.62e-19	4.19427	3.35249	4.10605	7.25628	4.69765	3.4736	4.2852	4.32063	3.29795	3.34274	3.69558	3.07368	4.49844	4.34796	3.36814	4.20968	6.8526	7.45217	7.04858	7.67177
RI_226	PRUPE_1G115200	AT3G06600	ARATH|TAIR=AT3G06600|UniProtKB=Q9C900	Protein SINE3;SINE3;			protein binding(GO:0005515)	biological_process(GO:0008150)	nucleus(GO:0005634);nuclear envelope(GO:0005635);integral component of membrane(GO:0016021);nuclear membrane(GO:0031965)			26.271	2.04e-07	-3.62278	0.00656	3.8506	3.38774	3.26914	2.11631	3.93661	3.79021	3.94207	3.73352	3.236	3.09089	3.75886	3.4652	3.32595	2.89723	3.53504	3.31834	2.50993	2.09287	1.96784	1.89462
RI_227	PRUPE_1G115600	AT5G49480	ARATH|TAIR=AT5G49480|UniProtKB=Q9FDX6	Calcium-binding protein CP1;CP1;	CALCIUM-BINDING PROTEIN CP1 (PTHR23064:SF24)		molecular_function(GO:0003674);cysteine-type endopeptidase activity(GO:0004197);calcium ion binding(GO:0005509);cysteine-type peptidase activity(GO:0008234)	proteolysis(GO:0006508);biological_process(GO:0008150);response to gibberellin(GO:0009739);seed germination(GO:0009845);response to red light(GO:0010114);hyperosmotic salinity response(GO:0042538);proteolysis involved in cellular protein catabolic process(GO:0051603)	cellular_component(GO:0005575);extracellular region(GO:0005576);extracellular space(GO:0005615);lysosome(GO:0005764);peroxisome(GO:0005777);cytosol(GO:0005829);chloroplast(GO:0009507);plastid(GO:0009536)			57.143	2.99e-54	2.87799	5.81595e-05	4.07072	3.05277	4.91557	4.94206	4.54663	3.61933	3.93656	4.18036	3.1412	2.60414	3.01347	3.45225	5.05521	5.16775	4.66803	4.77128	5.1146	5.19602	4.32831	5.12931
RI_228	PRUPE_1G116400	AT2G23540	ARATH|TAIR=AT2G23540|UniProtKB=O80470	GDSL esterase/lipase At2g23540;At2g23540;	SUBFAMILY NOT NAMED (PTHR45648:SF1)		hydrolase activity, acting on ester bonds(GO:0016788)	lipid catabolic process(GO:0016042)	extracellular region(GO:0005576);chloroplast(GO:0009507)			39.108	3.09e-96	-4.71698	9.59e-15	7.21497	7.20037	7.04948	3.50162	7.06075	7.5875	7.29858	6.91306	6.73599	7.40295	7.09982	7.56273	6.76215	7.45561	7.35215	6.62803	4.36347	3.16295	3.73021	2.74986
RI_229	PRUPE_1G117900	AT5G58040	ARATH|TAIR=AT5G58040|UniProtKB=F4KDH9	FIP1[V]-like protein;FIPS5;	FIP1[III]-LIKE PROTEIN-RELATED (PTHR36884:SF1)		RNA binding(GO:0003723);protein binding(GO:0005515)		nucleus(GO:0005634)	mRNA 3'-end processing;mRNA Splicing - Major Pathway;Processing of Capped Intronless Pre-mRNA;Metabolism of RNA;mRNA Splicing;Processing of Intronless Pre-mRNAs;Processing of Capped Intron-Containing Pre-mRNA		33.663	7.39e-29	-1.92554	0.0124	7.41426	6.59277	6.82716	4.90888	7.9324	6.86287	7.4425	7.41929	6.47882	6.94001	6.69125	6.26101	6.52591	6.94375	6.94074	6.89823	4.54056	5.05073	4.49282	5.55141
RI_230	PRUPE_1G118000	AT3G17030	ARATH|TAIR=AT3G17030|UniProtKB=F4J3Z2	Nucleic acid-binding proteins superfamily;At3g17030;	NUCLEIC ACID-BINDING PROTEINS SUPERFAMILY (PTHR36033:SF1)			biological_process(GO:0008150)	nucleus(GO:0005634)			54.235	0	-3.65942	2.05e-12	6.6109	6.27639	6.11498	3.57185	6.50852	6.55652	6.81814	6.5604	6.08578	6.2292	6.49186	6.2987	5.8735	6.06392	6.2958	6.22671	3.78048	3.61822	3.17181	3.71691
RI_231	PRUPE_1G118400	AT2G23060	ARATH|Gene=AT2G23060|UniProtKB=O64815	Probable N-acetyltransferase HLS1-like;At2g23060;	N-ACETYLTRANSFERASE HLS1-LIKE-RELATED (PTHR43072:SF28)	acetyltransferase(PC00038)	transferase activity, transferring acyl groups(GO:0016746);transferase activity, transferring acyl groups other than amino-acyl groups(GO:0016747)		nucleus(GO:0005634)			33.577	5.15e-73	-5.21682	1.52e-05	5.25328	5.32748	5.8107	2.69499	4.39972	5.37718	5.71378	5.52243	3.47411	6.46122	5.33663	6.03796	5.50655	5.26754	6.47679	5.99193	3.24258	2.69822	2.48322	2.35594
RI_232	PRUPE_1G118900	AT3G06660	ARATH|TAIR=AT3G06660|UniProtKB=Q94CE6	PAPA-1-like family protein / zinc finger (HIT type) family protein;At3g06660;	PAPA-1-LIKE FAMILY PROTEIN / ZINC FINGER (HIT TYPE) FAMILY PROTEIN (PTHR21561:SF16)			chromatin remodeling(GO:0006338)	nucleus(GO:0005634);Ino80 complex(GO:0031011)			46.489	4e-67	-1.50381	0.000407	9.18322	9.26427	8.96432	7.82858	9.34147	9.11193	9.1916	9.08787	9.28081	9.34862	9.35435	9.0733	8.96104	8.86525	9.08679	8.94419	7.90433	7.78925	8.11391	7.50684
RI_233	PRUPE_1G119600	AT5G11110	ARATH|TAIR=AT5G11110|UniProtKB=Q9FY54	Probable sucrose-phosphate synthase 2;SPS2;	SUCROSE-PHOSPHATE SYNTHASE 2-RELATED (PTHR46039:SF7)		sucrose synthase activity(GO:0016157);sucrose-phosphate synthase activity(GO:0046524)	sucrose biosynthetic process(GO:0005986);pollen wall assembly(GO:0010208);nectar secretion(GO:0071836)	nucleus(GO:0005634);plasma membrane(GO:0005886)			26.531	1.5	7.12339	3.0935e-27	1.57775	1.89803	1.44097	7.5619	1.58182	1.56995	1.80097	1.35826	2.27216	2.01438	1.79144	1.51416	1.7726	1.34013	1.0356	1.61557	7.3431	7.84875	7.47362	7.58212
RI_234	PRUPE_1G119800	AT1G74780	ARATH|TAIR=AT1G74780|UniProtKB=Q9SSG2	F25A4.25 protein;At1g74780;	F25A4.25 PROTEIN (PTHR21576:SF33)			transmembrane transport(GO:0055085)	integral component of membrane(GO:0016021)			40	3.1	2.40199	6.42e-10	7.03548	6.82203	7.12253	9.08436	7.1248	6.9344	6.82534	7.25738	7.1931	6.53573	6.94573	6.61359	7.55005	7.24098	6.95246	6.74664	8.78998	9.45679	9.17384	8.91682
RI_235	PRUPE_1G119900	AT1G22450	ARATH|TAIR=AT1G22450|UniProtKB=Q9S7L9	Cytochrome c oxidase subunit 6b-1;COX6B-1;	CYTOCHROME C OXIDASE SUBUNIT 6B-1-RELATED (PTHR46281:SF8)	oxidase(PC00175)	copper ion binding(GO:0005507)	oxidation-reduction process(GO:0055114)	nucleus(GO:0005634);mitochondrion(GO:0005739);chloroplast thylakoid membrane(GO:0009535);thylakoid(GO:0009579)			31.111	0.27	7.77788	7.99262e-54	3.85246	3.31394	5.72334	10.1205	4.57526	3.36824	3.44341	4.02293	3.95918	2.84743	3.22052	3.22861	5.5996	5.42661	5.72841	6.13874	9.37335	10.818	10.3533	9.93729
RI_236	PRUPE_1G120000	AT1G28440	ARATH|TAIR=AT1G28440|UniProtKB=Q9SGP2	Receptor-like protein kinase HSL1;HSL1;	RECEPTOR-LIKE PROTEIN KINASE HSL1 (PTHR27000:SF215)		protein kinase activity(GO:0004672);protein serine/threonine kinase activity(GO:0004674);ATP binding(GO:0005524);kinase activity(GO:0016301)	protein phosphorylation(GO:0006468);phosphorylation(GO:0016310)	plasma membrane(GO:0005886);integral component of membrane(GO:0016021)			30.303	0.85	11.747	2.32e-39	2.14949	2.31873	2.20946	12.064	2.05926	1.8148	2.58065	2.14323	2.70056	2.22019	1.78358	2.57059	2.28916	2.32851	1.72446	2.49573	11.6159	13.1332	12.3538	11.1528
RI_237	PRUPE_1G120100	AT3G52250	ARATH|TAIR=AT3G52250|UniProtKB=F4J6V1	Duplicated homeodomain-like superfamily protein;At3g52250;	DUPLICATED HOMEODOMAIN-LIKE SUPERFAMILY PROTEIN (PTHR47340:SF1)		protein binding(GO:0005515)	negative regulation of transcription by RNA polymerase II(GO:0000122);RNA splicing(GO:0008380);floral meristem determinacy(GO:0010582);regulation of leaf senescence(GO:1900055);histone H3-K9 deacetylation(GO:1990619);positive regulation of histone H3-K9 acetylation(GO:2000617)	nucleus(GO:0005634)			40.816	0.45	5.18368	1.45e-10	6.1594	4.55922	5.84794	9.51452	6.51358	5.57707	6.16802	6.37891	6.07114	3.27418	4.55873	4.33282	6.09308	6.0416	5.51176	5.74531	9.46238	10.4532	9.8931	8.24937
RI_238	PRUPE_1G120200	AT4G12010	ARATH|TAIR=AT4G12010|UniProtKB=Q9SZ66	Disease resistance-like protein DSC1;DSC1;	DISEASE RESISTANCE-LIKE PROTEIN DSC1 (PTHR11017:SF279)		protein binding(GO:0005515);ATP binding(GO:0005524);ADP binding(GO:0043531)	signal transduction(GO:0007165);plant-type hypersensitive response(GO:0009626);defense response to bacterium(GO:0042742)				46.053	2.69e-43	1.45711	0.00396	9.99629	10.2511	10.527	11.644	9.9303	10.0331	10.0245	9.9972	10.4974	10.199	10.1686	10.1393	10.7116	10.38	10.5418	10.4745	11.5651	12.0318	11.4292	11.5501
RI_239	PRUPE_1G120300	AT3G56170	ARATH|TAIR=AT3G56170|UniProtKB=F4IZC5	Staphylococcal-like nuclease CAN1;CAN1;	STAPHYLOCOCCAL-LIKE NUCLEASE CAN1 (PTHR12302:SF8)	nucleic acid binding(PC00171);transcription cofactor(PC00217)	nuclease activity(GO:0004518)	nucleic acid phosphodiester bond hydrolysis(GO:0090305)	nucleus(GO:0005634);cytoplasm(GO:0005737)			28.333	3	4.19908	5.25e-15	3.72849	4.12946	4.35276	7.79854	4.0009	3.29955	3.37885	4.23465	4.53741	4.25427	4.19406	3.5321	4.53757	4.72659	3.78848	4.35838	7.63175	8.65497	7.07671	7.83073
RI_240	PRUPE_1G120700	AT5G50115	ARATH|TAIR=AT5G50115|UniProtKB=F4K7J1	Molecular chaperone Hsp40/DnaJ family protein;At5g50115;	MOLECULAR CHAPERONE HSP40/DNAJ FAMILY PROTEIN (PTHR44137:SF11)			biological_process(GO:0008150)	nucleus(GO:0005634)			32.813	2.6	2.15322	1.54e-11	5.58483	6.19011	6.25318	8.16979	5.81839	5.4492	5.36609	5.70562	6.52099	6.00548	6.13281	6.10116	6.47348	6.21141	6.11003	6.21779	8.23269	7.908	8.26414	8.27432
RI_241	PRUPE_1G121000	AT1G78360	ARATH|TAIR=AT1G78360|UniProtKB=F4IA73	Glutathione S-transferase U21;GSTU21;	GLUTATHIONE S-TRANSFERASE U21 (PTHR11260:SF539)		glutathione transferase activity(GO:0004364)	glutathione metabolic process(GO:0006749);toxin catabolic process(GO:0009407)	cytoplasm(GO:0005737)			24.706	1.5	1.86766	0.0227	5.2087	7.21127	5.59724	8.96792	5.10343	5.27925	4.87068	5.58145	8.00323	7.02317	6.69718	7.12149	5.72324	5.40792	5.78942	5.46839	9.59216	8.14252	8.92949	9.20753
RI_242	PRUPE_1G121200	AT1G52810	ARATH|TAIR=AT1G52810|UniProtKB=Q9C937	2-oxoglutarate (2OG) and Fe(II)-dependent oxygenase superfamily protein;At1g52810;	2-OXOGLUTARATE (2OG) AND FE(II)-DEPENDENT OXYGENASE SUPERFAMILY PROTEIN (PTHR10209:SF649)		dioxygenase activity(GO:0051213)	oxidation-reduction process(GO:0055114)	cytoplasm(GO:0005737)			28.125	0.91	1.84123	0.00781	4.32115	5.22129	4.63961	6.78211	3.87299	4.35925	4.33294	4.71942	5.56145	5.10357	5.15751	5.06262	4.89851	4.59842	4.80585	4.25568	7.02267	6.15636	6.80962	7.13978
RI_243	PRUPE_1G121300	AT1G19270	ARATH|TAIR=AT1G19270|UniProtKB=P0C7Q8	Protein DA1;DA1;	PROTEIN DA1 (PTHR24209:SF29)	actin family cytoskeletal protein(PC00041)	protein binding(GO:0005515);peptidase activity(GO:0008233);ubiquitin binding(GO:0043130);metal ion binding(GO:0046872)	proteolysis(GO:0006508);negative regulation of cell population proliferation(GO:0008285);regulation of DNA endoreduplication(GO:0032875);regulation of organ growth(GO:0046620);negative regulation of organ growth(GO:0046621);seed morphogenesis(GO:0048317);plant ovule morphogenesis(GO:0048482);regulation of seed growth(GO:0080113);positive regulation of leaf senescence(GO:1900057)	cytoplasm(GO:0005737)			44.186	0.042	2.45435	0.035	2.98489	3.07373	2.84294	4.75578	2.66805	2.90347	3.49781	2.87023	3.7634	3.26263	2.87461	2.39428	2.12902	3.07886	3.60697	2.55693	5.39555	3.56657	5.13438	4.92663
RI_244	PRUPE_1G121600	AT1G18830	ARATH|TAIR=AT1G18830|UniProtKB=F4ICD9	Protein transport protein SEC31 homolog A;SEC31A;	PROTEIN TRANSPORT PROTEIN SEC31 HOMOLOG A (PTHR13923:SF31)	vesicle coat protein(PC00235)	structural molecule activity(GO:0005198)	intracellular protein transport(GO:0006886);endoplasmic reticulum to Golgi vesicle-mediated transport(GO:0006888);endoplasmic reticulum organization(GO:0007029);COPII-coated vesicle cargo loading(GO:0090110);COPII-coated vesicle budding(GO:0090114)	cytoplasm(GO:0005737);COPII vesicle coat(GO:0030127);endoplasmic reticulum exit site(GO:0070971)	Transport to the Golgi and subsequent modification;Metabolism of proteins;Membrane Trafficking;ER to Golgi Anterograde Transport;Vesicle-mediated transport;Post-translational protein modification;Asparagine N-linked glycosylation;COPII-mediated vesicle transport		27.907	0.23	2.12488	0.0036948	2.75017	3.69758	3.47329	5.2663	2.91591	2.77452	2.75524	2.55503	3.89218	3.38014	3.8017	3.71628	3.56304	3.48279	3.01665	3.8307	5.78066	4.91632	5.04775	5.32046
RI_245	PRUPE_1G121800	AT4G16260	ARATH|TAIR=AT4G16260|UniProtKB=Q8VZJ2	Probable glucan endo-1,3-beta-glucosidase At4g16260;At4g16260;	SUBFAMILY NOT NAMED (PTHR32227:SF232)		hydrolase activity, hydrolyzing O-glycosyl compounds(GO:0004553);glucan endo-1,3-beta-D-glucosidase activity(GO:0042973)	defense response to nematode(GO:0002215);carbohydrate metabolic process(GO:0005975);defense response to fungus, incompatible interaction(GO:0009817)	extracellular region(GO:0005576);cell wall(GO:0005618);mitochondrion(GO:0005739);vacuolar membrane(GO:0005774);anchored component of plasma membrane(GO:0046658);secretory vesicle(GO:0099503)			62.682	1.6e-155	8.15346	7.19e-10	0.721608	0.767508	0.802488	4.52525	0.717735	0.711031	0.700572	0.757094	0.824591	0.697054	0.695527	0.852861	1.16919	0.745925	0.558078	0.736761	4.50829	5.10954	4.18796	4.2952
RI_246	PRUPE_1G122300	AT3G06670	ARATH|Gene=AT3G06670|UniProtKB=F4JC31	Binding protein;At3g06670;	SERINE/THREONINE-PROTEIN PHOSPHATASE 4 REGULATORY SUBUNIT 3 (PTHR23318:SF0)		protein serine/threonine phosphatase activity(GO:0004722);protein binding(GO:0005515);primary miRNA binding(GO:0070878)	production of small RNA involved in gene silencing by RNA(GO:0070918)	nucleus(GO:0005634);cytosol(GO:0005829);protein phosphatase 4 complex(GO:0030289)			68.989	0	1.33782	0.000700699	10.5875	10.5811	10.4885	11.8684	10.5652	10.5499	10.63	10.6049	10.697	10.5763	10.4108	10.6405	10.5714	10.41	10.4626	10.5098	11.7874	12.0381	11.6895	11.9587
RI_247	PRUPE_1G122400	AT3G16950	ARATH|TAIR=AT3G16950|UniProtKB=A8MS68	Dihydrolipoyl dehydrogenase 1, chloroplastic;LPD1;	DIHYDROLIPOYL DEHYDROGENASE 1, CHLOROPLASTIC (PTHR22912:SF142)	dehydrogenase(PC00092);oxidase(PC00175);reductase(PC00198)	dihydrolipoyl dehydrogenase activity(GO:0004148);flavin adenine dinucleotide binding(GO:0050660)	acetyl-CoA biosynthetic process from pyruvate(GO:0006086);cell redox homeostasis(GO:0045454);response to arsenic-containing substance(GO:0046685);oxidation-reduction process(GO:0055114)	nucleolus(GO:0005730);cytosol(GO:0005829);chloroplast(GO:0009507);chloroplast stroma(GO:0009570);chloroplast envelope(GO:0009941)			82.343	0	-1.60411	2.65115e-10	11.0405	10.9845	11.0695	9.42938	11.162	10.9087	11.0835	11.0078	10.9703	10.9412	11.0131	11.0134	11.0392	11.0567	11.0051	11.177	9.65169	9.24247	9.47827	9.34511
RI_248	PRUPE_1G123000	AT3G16910	ARATH|TAIR=AT3G16910|UniProtKB=Q8VZF1	Acetate/butyrate--CoA ligase AAE7, peroxisomal;AAE7;	ACETATE/BUTYRATE--COA LIGASE AAE7, PEROXISOMAL (PTHR43859:SF7)	dehydrogenase(PC00092);ligase(PC00142)	acetate-CoA ligase activity(GO:0003987);AMP binding(GO:0016208);butyrate-CoA ligase activity(GO:0047760)	acetate metabolic process(GO:0006083);glyoxylate cycle(GO:0006097);butyrate metabolic process(GO:0019605)	mitochondrion(GO:0005739);peroxisome(GO:0005777);cytosol(GO:0005829)			76.377	0	1.84326	1.63e-10	10.2319	10.2167	10.4753	11.9982	10.1749	10.3237	10.1931	10.2361	10.4935	10.1359	9.96594	10.2713	10.661	10.5243	10.3214	10.3947	11.789	12.2065	11.9257	12.0717
RI_249	PRUPE_1G123100	AT5G49360	ARATH|TAIR=AT5G49360|UniProtKB=Q9FGY1	Beta-D-xylosidase 1;BXL1;	BETA-D-XYLOSIDASE 1 (PTHR42721:SF8)	glucosidase(PC00108)	xylan 1,4-beta-xylosidase activity(GO:0009044);alpha-L-arabinofuranosidase activity(GO:0046556)	seed coat development(GO:0010214);arabinan catabolic process(GO:0031222);xylan catabolic process(GO:0045493)	extracellular region(GO:0005576);plant-type cell wall(GO:0009505);plastid(GO:0009536);apoplast(GO:0048046)			72.987	0	8.55673	1.41e-68	4.34203	3.71455	4.792	11.3626	4.27529	4.478	4.64123	3.97359	3.59016	3.64863	3.46217	4.15724	4.63578	4.62647	4.6045	5.30125	10.424	12.3539	10.7566	11.9157
RI_250	PRUPE_1G123200	AT4G16146	ARATH|TAIR=AT4G16146|UniProtKB=F4JLP3	cAMP-regulated phosphoprotein 19-related protein;At4g16146;	CAMP-REGULATED PHOSPHOPROTEIN 19-RELATED PROTEIN (PTHR34804:SF5)		molecular_function(GO:0003674)	biological_process(GO:0008150)	nucleus(GO:0005634)			59.783	3.94e-39	1.82711	1.53e-06	7.93371	8.99113	8.78321	10.749	7.58416	8.27135	8.11461	7.76473	9.09813	8.77504	8.91251	9.17885	9.03932	8.59103	8.58817	8.91434	10.8865	10.79	10.6473	10.6724
RI_251	PRUPE_1G123900	AT3G16730	ARATH|TAIR=AT3G16730|UniProtKB=Q9LUR0	Condensin-2 complex subunit H2;CAPH2;	CONDENSIN-2 COMPLEX SUBUNIT H2 (PTHR14324:SF3)		chromatin binding(GO:0003682)	meiotic chromosome condensation(GO:0010032);positive regulation of DNA repair(GO:0045739);chromosome organization(GO:0051276);mitotic sister chromatid separation(GO:0051306);positive regulation of response to DNA damage stimulus(GO:2001022)	condensed chromosome(GO:0000793);condensin complex(GO:0000796);nucleus(GO:0005634);nucleolus(GO:0005730)	Cell Cycle, Mitotic;Condensation of Prophase Chromosomes;Mitotic Prophase;Cell Cycle;M Phase		53.546	0	-2.03297	7.21979e-16	9.46788	9.35102	9.06961	7.42029	9.60767	9.36352	9.50968	9.39064	9.41804	9.34634	9.51614	9.12356	8.95291	9.19408	9.10622	9.02524	7.58055	7.2506	7.35239	7.49761
RI_252	PRUPE_1G124000	AT3G16720	ARATH|TAIR=AT3G16720|UniProtKB=Q8L9T5	RING-H2 finger protein ATL2;ATL2;	RING-H2 FINGER PROTEIN ATL17-RELATED (PTHR14155:SF532)	ubiquitin-protein ligase(PC00234)	transferase activity(GO:0016740);metal ion binding(GO:0046872)	defense response(GO:0006952);response to chitin(GO:0010200);protein ubiquitination(GO:0016567)	nucleus(GO:0005634);integral component of membrane(GO:0016021)			53.871	7.76e-75	4.4075	2.37e-34	5.95427	5.81715	6.97893	9.91801	6.13005	5.92836	5.79755	5.96113	5.90884	5.86863	5.62888	5.86224	7.5224	7.39889	6.50255	6.49186	9.66926	10.1811	9.42523	10.3964
RI_253	PRUPE_1G124400	AT5G14940	ARATH|TAIR=AT5G14940|UniProtKB=Q9LFR1	Protein NRT1/ PTR FAMILY 5.8;NPF5.8;	PROTEIN NRT1/ PTR FAMILY 5.8 (PTHR11654:SF318)	transporter(PC00227)	amino acid transmembrane transporter activity(GO:0015171);peptide:proton symporter activity(GO:0015333);oligopeptide transmembrane transporter activity(GO:0035673);peptide transmembrane transporter activity(GO:1904680)	response to nematode(GO:0009624)	integral component of membrane(GO:0016021)	Proton/oligopeptide cotransporters;Transport of small molecules;Transport of inorganic cations/anions and amino acids/oligopeptides;Immune System;Neutrophil degranulation;Innate Immune System;SLC-mediated transmembrane transport		26.4	3.31e-16	6.3416	0.000107	0.249795	0.271011	0.32012	2.14935	0.248015	0.245019	0.24036	0.265785	0.296922	0.238798	0.23812	0.310203	0.29695	0.547871	0.17909	0.256569	2.01165	2.66496	1.55293	2.36787
RI_254	PRUPE_1G125300	AT5G49330	ARATH|TAIR=AT5G49330|UniProtKB=Q9FJ07	Transcription factor MYB111;MYB111;	TRANSCRIPTION FACTOR MYB111 (PTHR10641:SF1236)	DNA binding protein(PC00009);homeodomain transcription factor(PC00119)	DNA-binding transcription factor activity(GO:0003700);sequence-specific DNA binding(GO:0043565);transcription regulatory region DNA binding(GO:0044212)	response to light stimulus(GO:0009416);response to UV-B(GO:0010224);cell differentiation(GO:0030154);flavonol biosynthetic process(GO:0051555);positive regulation of flavonol biosynthetic process(GO:1900386)	nucleus(GO:0005634)			65.775	5.66e-76	-2.82238	4.88e-18	8.13128	7.53847	8.08058	4.95663	8.18333	7.9649	8.18984	8.18707	7.46278	7.44388	7.5946	7.65263	8.2123	7.9218	8.17937	8.00884	5.52147	4.33254	5.25195	4.72055
RI_255	PRUPE_1G125400	AT3G58650	ARATH|TAIR=AT3G58650|UniProtKB=Q9M2F2	GPI-anchored adhesin-like protein;F14P22.240;	GPI-ANCHORED ADHESIN-LIKE PROTEIN (PTHR21726:SF63)		molecular_function(GO:0003674)	establishment of mitotic spindle orientation(GO:0000132);preprophase band assembly(GO:0000913)	nucleus(GO:0005634);plasma membrane(GO:0005886);preprophase band(GO:0009574)			32.444	1.22e-104	-2.51783	7.15e-08	10.6022	10.157	10.1323	7.58521	10.6456	10.5827	10.4995	10.6808	10.2317	10.1716	10.1132	10.1117	10.1569	10.2054	10.0837	10.0834	8.38821	6.62146	8.12751	7.20365
RI_256	PRUPE_1G126000	AT3G06740	ARATH|TAIR=AT3G06740|UniProtKB=Q8LG10	GATA transcription factor 15;GATA15;	GATA TRANSCRIPTION FACTOR 15-RELATED (PTHR45658:SF36)	C4 zinc finger nuclear receptor(PC00169)	DNA-binding transcription factor activity(GO:0003700);zinc ion binding(GO:0008270);sequence-specific DNA binding(GO:0043565)	regulation of transcription, DNA-templated(GO:0006355)	nucleus(GO:0005634)			62.416	3.17e-56	-1.84083	1.47788e-09	10.8197	10.7831	10.617	9.01705	11.0266	10.6936	10.8557	10.7027	10.6546	10.8329	11.0337	10.6112	10.5229	10.5474	10.7693	10.6285	9.25243	9.08539	8.93572	8.79466
RI_257	PRUPE_1G127100	AT1G24020	ARATH|TAIR=AT1G24020|UniProtKB=Q93VR4	MLP-like protein 423;MLP423;	MLP-LIKE PROTEIN 423-RELATED (PTHR31907:SF1)		protein phosphatase inhibitor activity(GO:0004864);abscisic acid binding(GO:0010427);signaling receptor activity(GO:0038023)	defense response(GO:0006952);abscisic acid-activated signaling pathway(GO:0009738)	nucleus(GO:0005634);cytosol(GO:0005829);chloroplast(GO:0009507)			32.075	1.11e-08	6.56113	3.61889e-05	0.357228	0.381183	0.505737	2.41026	0.355217	0.351818	0.346532	0.375344	0.410511	0.344759	0.343989	0.425474	0.722715	0.369604	0.276679	0.653951	2.47679	2.03105	1.97451	3.15867
RI_258	PRUPE_1G127200	AT1G24020	ARATH|TAIR=AT1G24020|UniProtKB=Q93VR4	MLP-like protein 423;MLP423;	MLP-LIKE PROTEIN 423-RELATED (PTHR31907:SF1)		protein phosphatase inhibitor activity(GO:0004864);abscisic acid binding(GO:0010427);signaling receptor activity(GO:0038023)	defense response(GO:0006952);abscisic acid-activated signaling pathway(GO:0009738)	nucleus(GO:0005634);cytosol(GO:0005829);chloroplast(GO:0009507)			32.468	8.53e-10	3.84408	8.29e-12	2.69172	3.48587	3.94735	6.61954	2.93999	2.63927	2.45295	2.73468	3.73646	3.68033	3.42992	3.09677	4.50638	3.8719	3.56152	3.84959	6.61832	6.81464	5.82063	7.22456
RI_259	PRUPE_1G127300	AT1G24020	ARATH|TAIR=AT1G24020|UniProtKB=Q93VR4	MLP-like protein 423;MLP423;	MLP-LIKE PROTEIN 423-RELATED (PTHR31907:SF1)		protein phosphatase inhibitor activity(GO:0004864);abscisic acid binding(GO:0010427);signaling receptor activity(GO:0038023)	defense response(GO:0006952);abscisic acid-activated signaling pathway(GO:0009738)	nucleus(GO:0005634);cytosol(GO:0005829);chloroplast(GO:0009507)			30.625	1.24e-09	5.55238	5.05e-25	3.06324	3.1495	4.42572	7.81975	3.33729	2.52187	3.18803	3.20575	3.36914	3.17967	2.48863	3.56054	5.05631	4.62644	3.84048	4.17963	7.91054	7.47119	7.43956	8.4577
RI_260	PRUPE_1G127400	AT1G24020	ARATH|TAIR=AT1G24020|UniProtKB=Q93VR4	MLP-like protein 423;MLP423;	MLP-LIKE PROTEIN 423-RELATED (PTHR31907:SF1)		protein phosphatase inhibitor activity(GO:0004864);abscisic acid binding(GO:0010427);signaling receptor activity(GO:0038023)	defense response(GO:0006952);abscisic acid-activated signaling pathway(GO:0009738)	nucleus(GO:0005634);cytosol(GO:0005829);chloroplast(GO:0009507)			32.414	9.96e-10	4.86618	7.04316e-07	2.03489	2.43125	3.19552	6.21476	2.05808	2.42319	2.02749	1.63079	2.25178	3.06028	1.53623	2.87671	3.89439	4.08869	3.19953	1.59948	6.11051	5.83278	6.13677	6.77898
RI_261	PRUPE_1G127500	AT1G24020	ARATH|TAIR=AT1G24020|UniProtKB=Q93VR4	MLP-like protein 423;MLP423;	MLP-LIKE PROTEIN 423-RELATED (PTHR31907:SF1)		protein phosphatase inhibitor activity(GO:0004864);abscisic acid binding(GO:0010427);signaling receptor activity(GO:0038023)	defense response(GO:0006952);abscisic acid-activated signaling pathway(GO:0009738)	nucleus(GO:0005634);cytosol(GO:0005829);chloroplast(GO:0009507)			30.137	9.69e-09	6.32847	6.99e-22	2.67418	2.58221	3.99073	7.59522	3.25379	2.40821	2.19692	2.83782	2.226	2.84448	2.54584	2.71252	4.34571	4.65462	3.66314	3.29945	6.8283	7.6951	7.65726	8.20021
RI_262	PRUPE_1G127600	AT1G24020	ARATH|TAIR=AT1G24020|UniProtKB=Q93VR4	MLP-like protein 423;MLP423;	MLP-LIKE PROTEIN 423-RELATED (PTHR31907:SF1)		protein phosphatase inhibitor activity(GO:0004864);abscisic acid binding(GO:0010427);signaling receptor activity(GO:0038023)	defense response(GO:0006952);abscisic acid-activated signaling pathway(GO:0009738)	nucleus(GO:0005634);cytosol(GO:0005829);chloroplast(GO:0009507)			33.544	1.01e-13	2.10039	0.000689	4.80459	4.36678	4.80228	6.08764	4.99844	4.91628	5.0169	4.28674	4.72476	4.40459	3.81062	4.52717	5.06791	4.82577	4.43828	4.87715	6.15577	6.0634	5.81175	6.31965
RI_263	PRUPE_1G127700	AT1G24020	ARATH|TAIR=AT1G24020|UniProtKB=Q93VR4	MLP-like protein 423;MLP423;	MLP-LIKE PROTEIN 423-RELATED (PTHR31907:SF1)		protein phosphatase inhibitor activity(GO:0004864);abscisic acid binding(GO:0010427);signaling receptor activity(GO:0038023)	defense response(GO:0006952);abscisic acid-activated signaling pathway(GO:0009738)	nucleus(GO:0005634);cytosol(GO:0005829);chloroplast(GO:0009507)			29.56	2.3e-09	4.60696	4.05353e-30	3.68724	3.96389	4.70176	8.00029	3.62198	3.85064	3.74689	3.52944	4.14623	4.02489	4.02096	3.66347	4.66189	4.9019	4.36638	4.87687	7.99001	8.02783	7.42328	8.56004
RI_264	PRUPE_1G127800	AT1G24020	ARATH|TAIR=AT1G24020|UniProtKB=Q93VR4	MLP-like protein 423;MLP423;	MLP-LIKE PROTEIN 423-RELATED (PTHR31907:SF1)		protein phosphatase inhibitor activity(GO:0004864);abscisic acid binding(GO:0010427);signaling receptor activity(GO:0038023)	defense response(GO:0006952);abscisic acid-activated signaling pathway(GO:0009738)	nucleus(GO:0005634);cytosol(GO:0005829);chloroplast(GO:0009507)			29.655	1.54e-07	6.42266	2.82e-78	5.31599	5.12478	6.35072	11.2489	5.46649	5.0778	6.00882	4.71085	5.25874	5.60924	4.32793	5.3032	6.37805	6.3579	6.03193	6.63501	11.0407	11.2776	11.072	11.6055
RI_265	PRUPE_1G127900	AT1G24020	ARATH|TAIR=AT1G24020|UniProtKB=Q93VR4	MLP-like protein 423;MLP423;	MLP-LIKE PROTEIN 423-RELATED (PTHR31907:SF1)		protein phosphatase inhibitor activity(GO:0004864);abscisic acid binding(GO:0010427);signaling receptor activity(GO:0038023)	defense response(GO:0006952);abscisic acid-activated signaling pathway(GO:0009738)	nucleus(GO:0005634);cytosol(GO:0005829);chloroplast(GO:0009507)			29.655	4.3e-07	4.81089	1.14e-80	7.43139	7.50941	8.20344	12.0915	7.23196	7.53274	7.44192	7.51891	7.36161	7.8056	7.39267	7.47774	8.17177	8.17757	8.06671	8.39769	11.6254	12.284	11.8307	12.6259
RI_266	PRUPE_1G128200	AT1G24020	ARATH|TAIR=AT1G24020|UniProtKB=Q93VR4	MLP-like protein 423;MLP423;	MLP-LIKE PROTEIN 423-RELATED (PTHR31907:SF1)		protein phosphatase inhibitor activity(GO:0004864);abscisic acid binding(GO:0010427);signaling receptor activity(GO:0038023)	defense response(GO:0006952);abscisic acid-activated signaling pathway(GO:0009738)	nucleus(GO:0005634);cytosol(GO:0005829);chloroplast(GO:0009507)			30.345	7.49e-08	7.69193	9.17e-29	3.60327	3.52547	5.42403	10.6326	3.83994	3.14261	3.94411	3.48643	3.66376	4.51829	2.84418	3.07564	5.89923	6.11801	3.99261	5.68626	10.0953	10.9758	10.4936	10.9657
RI_267	PRUPE_1G128300	AT1G24020	ARATH|TAIR=AT1G24020|UniProtKB=Q93VR4	MLP-like protein 423;MLP423;	MLP-LIKE PROTEIN 423-RELATED (PTHR31907:SF1)		protein phosphatase inhibitor activity(GO:0004864);abscisic acid binding(GO:0010427);signaling receptor activity(GO:0038023)	defense response(GO:0006952);abscisic acid-activated signaling pathway(GO:0009738)	nucleus(GO:0005634);cytosol(GO:0005829);chloroplast(GO:0009507)			32.414	9.96e-10	8.70052	6.49e-15	1.7042	1.90748	3.47204	8.17784	1.57621	1.56424	2.0297	1.64666	1.76824	2.02261	2.01954	1.81951	4.34963	4.1974	1.29253	4.04858	8.06157	8.4892	7.73684	8.42373
RI_268	PRUPE_1G128400	AT1G24020	ARATH|TAIR=AT1G24020|UniProtKB=Q93VR4	MLP-like protein 423;MLP423;	MLP-LIKE PROTEIN 423-RELATED (PTHR31907:SF1)		protein phosphatase inhibitor activity(GO:0004864);abscisic acid binding(GO:0010427);signaling receptor activity(GO:0038023)	defense response(GO:0006952);abscisic acid-activated signaling pathway(GO:0009738)	nucleus(GO:0005634);cytosol(GO:0005829);chloroplast(GO:0009507)			30.625	7.46e-10	7.80932	5.12e-09	1.08154	1.13858	1.6287	5.04492	0.999145	0.991321	0.979117	1.35656	1.44879	0.975013	0.973232	1.1573	1.44887	1.34141	1.53385	2.19067	4.55699	5.35897	4.55822	5.70548
RI_269	PRUPE_1G128700	AT1G24020	ARATH|TAIR=AT1G24020|UniProtKB=Q93VR4	MLP-like protein 423;MLP423;	MLP-LIKE PROTEIN 423-RELATED (PTHR31907:SF1)		protein phosphatase inhibitor activity(GO:0004864);abscisic acid binding(GO:0010427);signaling receptor activity(GO:0038023)	defense response(GO:0006952);abscisic acid-activated signaling pathway(GO:0009738)	nucleus(GO:0005634);cytosol(GO:0005829);chloroplast(GO:0009507)			36.601	2.64e-13	5.08447	4.03988e-37	8.98117	9.26563	9.36365	14.3334	8.77709	9.31431	9.07136	8.7619	10.228	9.22601	8.18642	9.42206	9.79216	9.21885	8.9757	9.46788	13.914	14.5997	14.2639	14.5558
RI_270	PRUPE_1G128900	AT1G24020	ARATH|TAIR=AT1G24020|UniProtKB=Q93VR4	MLP-like protein 423;MLP423;	MLP-LIKE PROTEIN 423-RELATED (PTHR31907:SF1)		protein phosphatase inhibitor activity(GO:0004864);abscisic acid binding(GO:0010427);signaling receptor activity(GO:0038023)	defense response(GO:0006952);abscisic acid-activated signaling pathway(GO:0009738)	nucleus(GO:0005634);cytosol(GO:0005829);chloroplast(GO:0009507)			31.461	2.45e-06	2.98697	4.61192e-25	8.17692	8.6675	8.3866	11.5395	8.25753	8.18476	8.29901	7.96636	9.05934	8.81642	8.26906	8.52518	8.36829	8.25997	8.49255	8.42559	11.365	11.8896	11.129	11.7743
RI_271	PRUPE_1G129000	AT1G24020	ARATH|TAIR=AT1G24020|UniProtKB=Q93VR4	MLP-like protein 423;MLP423;	MLP-LIKE PROTEIN 423-RELATED (PTHR31907:SF1)		protein phosphatase inhibitor activity(GO:0004864);abscisic acid binding(GO:0010427);signaling receptor activity(GO:0038023)	defense response(GO:0006952);abscisic acid-activated signaling pathway(GO:0009738)	nucleus(GO:0005634);cytosol(GO:0005829);chloroplast(GO:0009507)			27.027	1.47e-07	5.98038	3.93e-13	1.55602	1.93294	1.93405	6.51352	1.28957	1.27946	2.0129	1.64214	2.45478	2.52674	1.25609	1.49415	2.45491	1.87672	1.54432	1.86025	6.88437	6.91243	5.43209	6.82521
RI_272	PRUPE_1G129100	AT3G56891	ARATH|TAIR=AT3G56891|UniProtKB=B3H6D0	Heavy metal-associated isoprenylated plant protein 45;HIPP45;	HEAVY METAL-ASSOCIATED ISOPRENYLATED PLANT PROTEIN 45 (PTHR22814:SF306)		metal ion binding(GO:0046872)	metal ion transport(GO:0030001)	nucleus(GO:0005634);plasma membrane(GO:0005886)			32.927	2.41e-12	1.89131	0.0487	4.45941	4.47934	5.22075	5.92251	4.79321	4.29107	4.46231	4.29104	4.6761	4.74145	4.30579	4.19402	5.59296	4.66349	5.34522	5.28131	5.9175	5.02457	6.16276	6.58521
RI_273	PRUPE_1G129600	AT3G06778	ARATH|TAIR=AT3G06778|UniProtKB=F4JC50	Chaperone DnaJ-domain superfamily protein;At3g06778;	CHAPERONE DNAJ-DOMAIN SUPERFAMILY PROTEIN (PTHR44137:SF13)				cellular_component(GO:0005575)			45.161	5.16e-57	-2.93744	2.56036e-08	6.65496	6.04108	6.61181	3.78276	6.58251	6.58554	6.92165	6.53013	5.95794	6.13419	6.05476	6.01742	6.3545	6.83614	6.52561	6.73098	4.32064	3.64889	3.66556	3.49597
RI_274	PRUPE_1G130200	AT3G06780	ARATH|TAIR=AT3G06780|UniProtKB=Q9M7Y4	F3E22.8 protein;F3E22.8;	F3E22.8 PROTEIN (PTHR36751:SF1)		molecular_function(GO:0003674)	biological_process(GO:0008150)				67.742	8.84e-22	2.36087	3.03e-10	7.13727	7.00167	7.26606	9.1866	6.96142	7.38829	6.85288	7.34647	6.95705	6.9391	6.90646	7.20407	7.41753	7.41237	7.07178	7.16255	8.94848	9.48944	8.72975	9.57872
RI_275	PRUPE_1G131500	AT5G51660	ARATH|TAIR=AT5G51660|UniProtKB=Q9FGR0	Cleavage and polyadenylation specificity factor subunit 1;CPSF160;	CLEAVAGE AND POLYADENYLATION SPECIFICITY FACTOR SUBUNIT 1 (PTHR10644:SF2)	damaged DNA-binding protein(PC00086);mRNA polyadenylation factor(PC00146)	nucleic acid binding(GO:0003676);RNA binding(GO:0003723);protein binding(GO:0005515)	mRNA polyadenylation(GO:0006378)	nucleus(GO:0005634);cytosol(GO:0005829)	mRNA 3'-end processing;mRNA Splicing - Major Pathway;Processing of Capped Intronless Pre-mRNA;Metabolism of RNA;mRNA Splicing;Processing of Intronless Pre-mRNAs;Processing of Capped Intron-Containing Pre-mRNA		22.222	0.09	3.88738	1.65e-06	2.63169	2.54765	2.57579	5.38558	2.84498	2.415	2.22618	3.04062	2.00359	2.9189	2.0261	3.24199	3.29234	2.10787	2.14721	2.75574	6.09552	5.08233	5.0746	5.28989
RI_276	PRUPE_1G131800	AT3G06810	ARATH|TAIR=AT3G06810|UniProtKB=Q8RWZ3	Probable acyl-CoA dehydrogenase IBR3;IBR3;	ACYL-COA DEHYDROGENASE FAMILY MEMBER 11 (PTHR45741:SF1)	dehydrogenase(PC00092);oxidase(PC00175);transferase(PC00220)	acyl-CoA dehydrogenase activity(GO:0003995);oxidoreductase activity, acting on the CH-CH group of donors(GO:0016627);flavin adenine dinucleotide binding(GO:0050660)	fatty acid metabolic process(GO:0006631);root hair elongation(GO:0048767);oxidation-reduction process(GO:0055114)	mitochondrion(GO:0005739);peroxisome(GO:0005777)	Fatty acid metabolism;Mitochondrial Fatty Acid Beta-Oxidation;Metabolism;Metabolism of lipids		74.45	0	1.59257	2.87e-05	9.05804	9.44702	9.42504	10.9544	9.16411	9.02523	9.05259	8.99023	9.44584	9.40477	9.45355	9.48391	9.45255	9.37589	9.44118	9.43052	10.646	11.3122	10.7597	11.0997
RI_277	PRUPE_1G132400	AT5G49150	ARATH|TAIR=AT5G49150|UniProtKB=F4K4R6	Protein GAMETE EXPRESSED 2;GEX2;	FILAMIN-A (PTHR38537:SF8)		molecular_function(GO:0003674)	pollen sperm cell differentiation(GO:0048235)	extracellular region(GO:0005576);nucleus(GO:0005634);integral component of plasma membrane(GO:0005887)			57.906	0	3.15811	4.61758e-28	7.55056	8.535	8.25027	11.5487	7.5284	7.60519	7.49087	7.57778	8.76777	8.42105	8.39614	8.55503	8.57424	7.7523	8.16221	8.51235	11.5481	11.8468	11.0468	11.753
RI_278	PRUPE_1G132500	AT3G06850	ARATH|TAIR=AT3G06850|UniProtKB=Q9M7Z1	Lipoamide acyltransferase component of branched-chain alpha-keto acid dehydrogenase complex, mitochondrial;BCE2;	LIPOAMIDE ACYLTRANSFERASE COMPONENT OF BRANCHED-CHAIN ALPHA-KETO ACID DEHYDROGENASE COMPLEX, MITOCHONDRIAL (PTHR43178:SF5)	acetyltransferase(PC00038);acyltransferase(PC00042)	dihydrolipoamide branched chain acyltransferase activity(GO:0004147);zinc ion binding(GO:0008270);acetyltransferase activity(GO:0016407);lipoic acid binding(GO:0031405);dihydrolipoyllysine-residue (2-methylpropanoyl)transferase activity(GO:0043754)	fatty acid biosynthetic process(GO:0006633);response to absence of light(GO:0009646);response to sucrose(GO:0009744);cellular response to sucrose starvation(GO:0043617)	cytoplasm(GO:0005737);mitochondrion(GO:0005739);mitochondrial matrix(GO:0005759);chloroplast(GO:0009507)	Metabolism of amino acids and derivatives;Metabolism;Branched-chain amino acid catabolism		61.569	0	2.54381	5.53e-24	9.55914	9.99394	9.83094	12.4333	9.49504	9.65774	9.49376	9.59004	10.2042	10.0149	9.80581	9.95086	9.99698	9.58177	9.72268	10.0223	12.3693	12.6042	12.0476	12.7122
RI_279	PRUPE_1G132700	AT5G49120	ARATH|TAIR=AT5G49120|UniProtKB=Q9FH22	DUF581 family protein, putative (DUF581);At5g49120;	FAMILY PROTEIN, PUTATIVE (DUF581)-RELATED (PTHR33059:SF84)		metal ion binding(GO:0046872)	biological_process(GO:0008150)	P-body(GO:0000932);nucleus(GO:0005634)			41.279	1.15e-29	-2.48371	0.0112	4.38483	4.41675	4.55528	2.92416	4.28779	4.22752	4.10889	4.91512	3.9754	4.36688	4.5484	4.77631	4.44313	4.21077	4.73039	4.83684	2.20345	2.77065	3.55965	3.16289
[truncated: 26,277 more rows]

## Sheet: Supplementary table S2
Supplementary table S2. Compounds identified by GC-EI-TOFMS. Identification levels: [1], confirmed structure by comparison with authentic standard, reverse match > 850, difference between retention index (RI) < 1%; [2], probable structure, reverse match > 800 and difference between RI < 1% but without standard injection; [3], tentative candidate, 600 < reverse match < 1000 and difference between …
[truncated: 49 more rows]

[truncated: 8 more sheets: Supplementary table S3, Supplementary table S4, Supplementary table S5, Supplementary table S6, Supplementary table S7, Supplementary table S8, Supplementary table S9, Supplementary table S10]
